# Supplementary material for: Multi-environment Genomic Selection in Rice Elite Breeding Lines
Source: Rice (N Y). 2023 Feb 8;16:7. doi: 10.1186/s12284-023-00623-6 (PMC9908796; doi:10.1186/s12284-023-00623-6)
Supplement: Supplementary file 3 — Additional file 3: The genotypic data of elite-breeding lines (882 SNPs). [file 12284_2023_623_MOESM3_ESM.txt]

rs#	alleles	chrom	pos	strand	assembly#	center	protLSID	assayLSID	panelLSID	QCcode	2433533	3806855	4229178	300296708	300266828	3426973	300266839	1253961	3592657	4016513	3425923	2697451	1401800	300266831	300266848	2337754	2858722	2451001	3425772	3425601	4229118	4228927	2697338	3022947	1384968	300764175	300764179	2972796	1201260	300294018	3272808	3592078	4189053	3423716	3173051	300038744	300039577	4220423	2696701
chr01:194844	G/A	1	194844	+	NA	NA	NA	NA	NA	NA	A	A	G	G	G	G	G	G	A	G	A	A	A	G	G	A	A	G	G	A	G	G	A	A	A	G	A	A	G	A	G	G	G	G	A	G	A	A	G
chr01:375814	G/T	1	375814	+	NA	NA	NA	NA	NA	NA	T	T	G	G	G	G	G	T	T	G	T	T	T	G	G	T	T	G	G	T	G	G	T	T	T	G	T	T	G	T	G	G	G	G	T	G	T	T	G
chr01:717702	G/A	1	717702	+	NA	NA	NA	NA	NA	NA	A	G	G	G	G	G	G	A	G	G	G	A	G	A	G	G	G	A	G	G	G	G	A	G	G	G	A	G	A	G	G	G	G	A	A	G	G	G	G
chr01:932866	G/A	1	932866	+	NA	NA	NA	NA	NA	NA	A	G	G	G	G	G	G	A	G	G	G	A	G	A	G	G	G	A	G	G	G	G	A	G	G	A	G	G	A	G	G	G	G	A	A	G	G	G	G
chr01:1044946	A/G	1	1044946	+	NA	NA	NA	NA	NA	NA	G	A	A	A	A	A	A	G	A	A	A	G	A	G	A	A	A	G	A	A	A	A	G	A	A	G	G	A	G	A	A	A	A	G	G	A	A	A	A
chr01:1175585	G/A	1	1175585	+	NA	NA	NA	NA	NA	NA	G	G	G	G	G	G	G	A	G	A	G	A	G	A	G	G	G	A	G	G	G	G	A	G	G	A	G	G	A	G	G	G	G	A	A	G	G	G	G
chr01:1410467	C/T	1	1410467	+	NA	NA	NA	NA	NA	NA	C	C	C	C	C	C	C	T	C	T	C	C	C	T	C	C	C	T	C	C	C	C	C	C	C	T	C	C	C	C	C	C	C	T	C	C	C	C	C
chr01:1532281	A/C	1	1532281	+	NA	NA	NA	NA	NA	NA	C	A	A	A	A	A	A	C	A	C	A	A	A	C	A	A	A	C	A	A	A	A	A	A	A	C	C	A	A	A	A	A	A	C	A	A	A	A	C
chr01:2100471	C/T	1	2100471	+	NA	NA	NA	NA	NA	NA	T	C	C	C	C	C	C	C	C	T	C	C	C	T	C	C	C	T	C	C	C	C	C	C	C	C	C	C	C	C	C	C	C	T	C	C	C	C	T
chr01:2277961	C/T	1	2277961	+	NA	NA	NA	NA	NA	NA	C	C	C	C	C	C	C	C	C	C	C	C	C	C	C	C	C	C	C	C	C	C	C	C	C	C	C	C	T	C	T	C	C	C	C	C	C	C	C
chr01:2532252	T/C	1	2532252	+	NA	NA	NA	NA	NA	NA	C	T	T	T	T	T	T	T	T	C	T	T	T	T	T	T	T	T	T	T	T	T	T	T	T	C	T	T	C	T	C	T	T	C	T	T	T	T	T
chr01:2726468	C/T	1	2726468	+	NA	NA	NA	NA	NA	NA	C	T	T	C	T	T	T	T	T	C	T	C	T	C	T	T	C	C	T	C	C	C	T	T	T	C	T	C	T	C	T	T	C	C	C	T	C	T	T
chr01:2865232	T/C	1	2865232	+	NA	NA	NA	NA	NA	NA	T	T	T	T	T	T	T	T	T	T	T	C	T	C	T	T	C	C	T	C	C	C	T	T	T	T	T	C	T	C	C	T	C	T	C	T	T	T	T
chr01:3236648	A/C	1	3236648	+	NA	NA	NA	NA	NA	NA	A	A	A	C	A	A	A	A	A	A	A	C	A	C	A	A	C	C	A	C	C	C	A	A	A	A	A	C	C	C	C	A	C	A	C	A	C	A	A
chr01:3529691	G/A	1	3529691	+	NA	NA	NA	NA	NA	NA	G	G	G	G	G	G	G	G	G	G	G	G	G	G	G	G	G	G	G	G	G	A	G	G	G	A	G	G	A	G	A	G	G	G	G	G	G	A	G
chr01:4167976	G/A	1	4167976	+	NA	NA	NA	NA	NA	NA	G	G	G	A	G	G	A	G	G	G	G	A	G	A	G	G	A	A	G	A	A	A	G	A	G	G	G	A	G	A	G	G	A	G	A	G	A	A	G
chr01:4307004	T/C	1	4307004	+	NA	NA	NA	NA	NA	NA	C	T	T	T	T	T	C	T	T	C	T	T	T	T	T	T	T	T	T	T	T	T	T	C	T	T	T	C	C	C	C	C	T	C	C	T	C	T	C
chr01:5064126	C/T	1	5064126	+	NA	NA	NA	NA	NA	NA	C	T	C	C	C	C	C	T	C	T	C	T	C	T	C	C	C	T	C	C	C	C	C	C	C	T	C	C	T	C	C	C	C	T	C	C	T	C	T
chr01:5510350	G/T	1	5510350	+	NA	NA	NA	NA	NA	NA	G	T	G	G	G	G	G	T	G	T	G	T	G	T	G	G	G	T	G	G	G	G	G	G	G	T	G	G	T	G	G	G	G	T	G	G	T	G	T
chr01:6130240	T/G	1	6130240	+	NA	NA	NA	NA	NA	NA	G	G	T	T	T	T	T	T	T	G	T	G	T	G	T	T	T	G	T	T	T	G	T	T	T	T	G	T	G	T	G	T	T	G	T	T	G	G	G
chr01:6543217	C/T	1	6543217	+	NA	NA	NA	NA	NA	NA	T	T	C	C	C	C	C	C	C	T	C	T	C	T	C	C	C	T	C	C	C	T	C	C	C	C	C	C	T	C	C	C	C	T	C	C	T	C	T
chr01:7068516	G/A	1	7068516	+	NA	NA	NA	NA	NA	NA	A	A	G	G	G	G	G	G	G	A	G	A	G	A	G	G	G	A	G	G	G	G	G	G	G	A	G	G	A	G	G	G	G	A	G	G	G	G	A
chr01:7563923	G/A	1	7563923	+	NA	NA	NA	NA	NA	NA	A	G	A	A	A	A	A	A	A	G	A	G	G	G	A	G	A	G	G	A	A	A	A	G	A	G	G	G	A	G	A	G	A	G	G	A	G	A	G
chr01:8245748	A/G	1	8245748	+	NA	NA	NA	NA	NA	NA	A	A	G	A	A	A	A	A	A	A	A	A	G	A	A	G	A	A	A	A	A	G	A	A	A	A	A	A	A	A	A	A	A	A	A	G	A	A	A
chr01:8760562	G/A	1	8760562	+	NA	NA	NA	NA	NA	NA	G	G	A	G	G	G	A	G	G	G	G	G	G	G	A	G	A	G	G	A	A	A	G	A	G	G	A	A	G	A	A	G	A	G	G	A	G	G	A
chr01:9164508	A/G	1	9164508	+	NA	NA	NA	NA	NA	NA	G	A	A	G	A	A	G	G	G	G	G	A	G	G	G	G	G	G	G	A	A	G	G	A	G	A	A	A	G	A	A	A	A	G	A	A	A	A	G
chr01:10100605	G/A	1	10100605	+	NA	NA	NA	NA	NA	NA	G	G	A	A	G	G	A	G	A	A	A	G	G	A	G	G	G	A	G	A	G	A	G	G	G	G	G	G	G	G	G	G	G	G	G	A	G	G	G
chr01:10202227	G/A	1	10202227	+	NA	NA	NA	NA	NA	NA	A	G	A	A	G	G	A	A	A	A	A	G	A	A	G	A	G	A	G	A	G	A	A	G	A	G	G	G	G	G	G	G	G	A	G	A	G	G	G
chr01:10645259	T/C	1	10645259	+	NA	NA	NA	NA	NA	NA	C	T	C	C	T	T	C	T	C	C	C	T	T	C	C	T	C	C	T	T	T	C	T	T	T	T	T	T	T	T	C	C	T	C	T	C	T	T	T
chr01:10846090	A/G	1	10846090	+	NA	NA	NA	NA	NA	NA	A	A	G	A	A	A	G	G	A	A	G	A	G	A	A	G	G	G	G	A	A	G	G	A	G	G	A	A	G	A	G	A	A	A	A	G	A	G	G
chr01:11250486	G/A	1	11250486	+	NA	NA	NA	NA	NA	NA	G	G	A	G	G	G	A	G	A	G	A	G	G	G	A	G	A	A	G	G	G	A	G	G	G	G	G	G	A	G	G	G	G	G	G	A	G	A	A
chr01:12216652	A/G	1	12216652	+	NA	NA	NA	NA	NA	NA	A	G	A	G	A	A	A	A	A	A	A	G	G	G	A	G	G	G	G	A	A	A	G	A	G	G	A	A	G	A	A	A	A	G	A	A	A	G	A
chr01:12335190	T/C	1	12335190	+	NA	NA	NA	NA	NA	NA	T	T	C	T	T	T	C	C	T	T	C	C	C	T	C	C	T	T	C	T	T	C	C	T	C	T	T	T	T	T	C	T	T	T	T	C	T	T	T
chr01:12941687	C/A	1	12941687	+	NA	NA	NA	NA	NA	NA	C	A	C	C	C	C	A	C	A	C	C	C	C	C	C	C	A	A	A	C	C	A	C	C	C	C	C	C	A	C	C	A	C	C	C	C	C	A	C
chr01:13442034	T/C	1	13442034	+	NA	NA	NA	NA	NA	NA	C	T	T	T	C	C	T	C	T	T	C	T	T	T	C	T	T	T	T	C	C	T	T	C	T	T	C	C	T	C	C	T	C	T	C	T	C	T	T
chr01:13777831	T/C	1	13777831	+	NA	NA	NA	NA	NA	NA	T	T	T	C	T	T	T	T	T	C	T	C	C	C	T	C	C	C	T	T	T	T	C	T	C	C	T	T	T	T	T	T	T	C	T	T	T	T	C
chr01:13902629	A/G	1	13902629	+	NA	NA	NA	NA	NA	NA	A	A	A	G	A	A	A	A	A	G	A	G	G	G	A	G	G	G	A	A	A	A	G	A	G	G	A	A	A	A	A	A	A	G	A	A	A	G	G
chr01:14375630	G/A	1	14375630	+	NA	NA	NA	NA	NA	NA	G	G	G	A	G	G	G	G	G	A	G	A	A	A	G	A	A	A	G	G	G	G	A	G	A	A	G	G	G	G	G	G	G	A	G	G	G	A	A
chr01:14508449	C/T	1	14508449	+	NA	NA	NA	NA	NA	NA	T	C	T	C	T	T	C	C	C	C	T	C	C	C	T	C	C	C	C	T	T	C	C	T	C	C	T	T	C	T	T	C	T	C	T	T	T	C	C
chr01:14937939	A/G	1	14937939	+	NA	NA	NA	NA	NA	NA	A	A	A	G	A	A	A	G	A	G	A	G	G	G	A	G	G	G	A	A	A	A	G	A	G	G	A	A	A	A	A	A	A	G	A	A	A	G	G
chr01:15092392	G/A	1	15092392	+	NA	NA	NA	NA	NA	NA	A	G	A	G	A	A	G	G	G	G	A	G	G	G	A	G	G	G	G	A	A	G	G	A	G	G	A	A	G	A	G	G	A	G	A	A	A	G	G
chr01:15393352	A/T	1	15393352	+	NA	NA	NA	NA	NA	NA	A	T	T	A	A	A	T	T	T	A	A	A	A	A	A	A	A	A	T	A	A	T	A	A	A	A	A	A	T	A	T	T	A	A	A	T	A	A	A
chr01:15883941	C/T	1	15883941	+	NA	NA	NA	NA	NA	NA	C	T	C	C	C	C	T	C	T	C	C	C	C	C	C	C	C	C	T	C	C	T	C	C	C	C	C	C	T	C	C	C	C	C	C	C	C	C	C
chr01:16113201	G/T	1	16113201	+	NA	NA	NA	NA	NA	NA	G	T	G	G	G	G	T	T	T	G	G	G	G	G	G	G	G	G	T	G	G	T	G	G	G	G	G	G	T	G	G	G	G	G	G	G	G	G	G
chr01:16284866	A/G	1	16284866	+	NA	NA	NA	NA	NA	NA	G	A	G	A	G	G	A	A	A	A	G	A	A	A	G	A	A	A	A	G	G	A	A	G	A	A	G	G	A	G	G	G	G	A	G	G	G	A	A
chr01:16596849	C/A	1	16596849	+	NA	NA	NA	NA	NA	NA	C	C	C	A	C	C	C	C	C	A	C	A	A	A	C	A	A	A	C	C	C	C	A	C	A	A	C	C	C	C	C	C	C	A	C	C	C	A	A
chr01:17008280	G/A	1	17008280	+	NA	NA	NA	NA	NA	NA	G	G	G	A	G	G	G	G	G	G	G	A	A	A	G	A	A	A	G	G	G	G	G	G	A	G	G	G	G	G	G	G	G	G	G	G	G	G	G
chr01:17219764	A/T	1	17219764	+	NA	NA	NA	NA	NA	NA	A	T	A	A	A	A	A	A	T	A	A	A	A	A	A	A	A	A	T	A	A	T	A	A	A	A	A	A	T	A	A	T	A	A	A	T	A	A	A
chr01:17426109	G/A	1	17426109	+	NA	NA	NA	NA	NA	NA	G	G	G	A	G	G	G	G	G	A	G	A	A	A	G	A	A	A	G	G	G	G	A	G	A	A	G	G	G	G	G	G	G	A	G	G	G	A	A
chr01:17743869	C/T	1	17743869	+	NA	NA	NA	NA	NA	NA	C	T	C	T	C	C	T	C	T	T	C	T	T	T	C	T	T	T	T	C	C	T	T	C	T	T	C	C	T	C	C	C	C	T	C	C	C	T	T
chr01:18102213	G/A	1	18102213	+	NA	NA	NA	NA	NA	NA	G	G	G	A	G	G	G	G	G	A	G	A	A	A	G	A	A	A	G	G	G	G	G	G	A	G	G	G	G	G	G	G	G	G	G	G	G	A	G
chr01:18332445	T/G	1	18332445	+	NA	NA	NA	NA	NA	NA	T	T	T	G	T	T	T	T	T	G	T	G	G	G	T	G	G	G	T	T	T	T	G	T	G	G	T	T	T	T	T	T	T	G	T	T	T	G	G
chr01:18501890	G/A	1	18501890	+	NA	NA	NA	NA	NA	NA	G	A	G	A	G	G	A	A	A	A	G	A	A	A	G	A	A	A	A	G	G	A	A	G	A	A	G	G	A	G	G	G	G	A	G	G	G	A	A
chr01:18891591	T/G	1	18891591	+	NA	NA	NA	NA	NA	NA	T	G	G	T	G	G	G	G	G	T	G	T	T	T	G	T	T	T	G	T	T	G	T	G	T	T	G	T	G	T	G	G	T	T	G	G	G	T	T
chr01:19008526	A/G	1	19008526	+	NA	NA	NA	NA	NA	NA	A	G	A	G	A	A	G	A	A	G	A	G	G	G	A	G	G	G	G	A	A	A	G	A	G	A	A	A	G	A	A	A	A	G	A	A	A	G	G
chr01:19308987	G/A	1	19308987	+	NA	NA	NA	NA	NA	NA	G	A	G	A	G	G	A	G	A	A	G	A	A	A	G	A	A	A	A	G	G	A	A	G	A	A	G	G	A	G	G	G	G	A	G	G	G	A	A
chr01:20262103	C/T	1	20262103	+	NA	NA	NA	NA	NA	NA	C	C	C	T	C	C	C	C	C	T	C	T	T	T	C	T	T	T	C	C	C	C	C	C	T	T	C	C	C	C	C	C	C	T	C	C	C	T	T
chr01:20418175	T/C	1	20418175	+	NA	NA	NA	NA	NA	NA	C	T	C	T	C	C	T	C	T	C	C	T	T	T	C	T	T	T	T	C	C	T	T	T	T	T	C	T	T	T	T	T	C	C	C	C	C	T	C
chr01:20562598	A/T	1	20562598	+	NA	NA	NA	NA	NA	NA	A	T	A	T	A	A	A	A	A	A	A	T	T	T	A	T	T	T	T	A	A	A	T	T	T	T	A	T	T	T	T	A	A	A	A	A	A	T	A
chr01:21011077	A/G	1	21011077	+	NA	NA	NA	NA	NA	NA	A	G	G	G	A	A	A	A	A	A	A	G	G	G	A	G	G	G	G	A	A	A	G	G	G	G	A	G	G	G	A	A	A	A	A	G	A	G	A
chr01:22328417	G/A	1	22328417	+	NA	NA	NA	NA	NA	NA	G	A	A	G	G	G	G	G	G	G	G	A	A	A	G	A	G	G	A	G	G	G	A	A	A	A	G	G	A	G	G	A	G	A	G	A	G	G	G
chr01:22554065	C/T	1	22554065	+	NA	NA	NA	NA	NA	NA	C	T	T	T	C	C	T	C	C	C	C	T	T	T	C	T	C	C	T	C	C	T	T	T	T	C	C	C	T	C	C	T	C	T	C	T	C	T	C
chr01:22829240	A/C	1	22829240	+	NA	NA	NA	NA	NA	NA	A	C	C	C	A	A	C	A	A	A	A	C	C	C	A	C	A	A	C	A	A	C	C	C	C	A	A	A	C	A	A	C	A	C	C	C	A	A	A
chr01:23091103	C/A	1	23091103	+	NA	NA	NA	NA	NA	NA	A	A	C	A	A	A	C	A	C	A	A	A	C	A	A	C	A	A	C	A	C	C	C	C	C	C	A	C	C	C	A	C	C	C	C	C	A	C	A
chr01:23240729	G/A	1	23240729	+	NA	NA	NA	NA	NA	NA	G	G	A	G	G	G	A	G	A	G	G	G	A	G	G	A	G	G	G	G	A	A	A	A	A	G	G	A	G	A	G	A	A	G	A	A	G	A	G
chr01:23656773	C/A	1	23656773	+	NA	NA	NA	NA	NA	NA	A	A	C	A	A	A	C	A	C	A	A	A	C	A	A	C	A	A	C	A	C	C	C	C	C	C	A	C	C	C	A	C	C	C	C	C	A	A	A
chr01:24050118	A/G	1	24050118	+	NA	NA	NA	NA	NA	NA	A	G	A	G	A	A	A	G	A	A	A	G	G	G	A	G	G	G	G	A	A	A	A	G	G	G	A	A	G	A	A	G	A	A	A	A	A	A	G
chr01:24722142	C/T	1	24722142	+	NA	NA	NA	NA	NA	NA	T	T	C	T	C	C	T	C	C	C	T	T	T	T	C	T	T	T	T	C	C	C	T	T	T	T	T	C	C	C	C	C	C	T	C	C	C	C	C
chr01:26187514	T/C	1	26187514	+	NA	NA	NA	NA	NA	NA	C	C	T	T	C	T	T	T	T	C	T	C	C	C	T	C	T	C	C	T	T	T	C	C	C	T	C	T	T	T	T	T	T	C	T	T	T	T	T
chr01:27046296	G/T	1	27046296	+	NA	NA	NA	NA	NA	NA	T	G	G	G	G	G	G	G	G	G	T	G	G	G	T	G	T	G	G	G	G	G	G	T	G	G	G	G	G	G	G	G	G	G	G	G	G	G	G
chr01:27330724	G/A	1	27330724	+	NA	NA	NA	NA	NA	NA	A	A	G	A	G	G	G	G	A	A	G	A	A	G	G	A	G	A	G	G	G	G	A	A	A	A	A	A	G	A	G	G	G	A	A	G	A	G	A
chr01:28142020	A/T	1	28142020	+	NA	NA	NA	NA	NA	NA	A	A	A	A	T	T	T	A	A	A	T	A	A	A	A	A	A	A	T	T	A	A	A	A	A	A	A	A	T	A	T	T	A	A	A	T	A	T	A
chr01:28478660	C/T	1	28478660	+	NA	NA	NA	NA	NA	NA	C	C	C	C	T	T	T	C	C	C	T	C	C	C	C	C	T	C	T	T	C	T	C	C	C	C	C	C	T	C	T	T	C	C	T	T	T	T	C
chr01:28826738	C/A	1	28826738	+	NA	NA	NA	NA	NA	NA	A	A	C	C	C	C	C	C	A	A	C	A	A	A	C	A	C	A	C	C	C	C	C	A	A	C	A	C	C	C	C	C	C	A	C	C	C	C	C
chr01:30341513	T/C	1	30341513	+	NA	NA	NA	NA	NA	NA	C	C	T	C	T	T	T	T	C	C	T	C	C	C	T	C	C	C	T	T	T	T	C	C	C	C	C	C	T	C	T	T	T	C	C	T	T	T	T
chr01:30569798	A/G	1	30569798	+	NA	NA	NA	NA	NA	NA	G	G	A	G	A	A	A	A	G	G	A	G	G	G	A	G	G	G	A	A	A	A	G	G	G	A	G	G	A	G	A	A	A	G	G	A	A	A	A
chr01:31396842	T/G	1	31396842	+	NA	NA	NA	NA	NA	NA	G	G	T	G	T	T	T	T	G	G	T	G	G	G	T	G	T	G	T	T	T	T	G	G	G	G	G	G	T	G	T	T	T	G	G	T	T	T	T
chr01:32041358	G/A	1	32041358	+	NA	NA	NA	NA	NA	NA	A	A	G	A	G	G	G	G	A	A	A	A	A	A	G	A	A	A	G	G	G	G	A	A	A	A	G	A	G	A	G	G	G	A	G	G	G	G	G
chr01:32359998	T/G	1	32359998	+	NA	NA	NA	NA	NA	NA	T	T	T	T	T	T	T	T	T	G	T	T	T	T	T	T	G	T	T	T	T	T	T	T	T	G	T	T	T	T	T	T	T	T	T	T	T	T	T
chr01:33164035	A/G	1	33164035	+	NA	NA	NA	NA	NA	NA	A	G	G	A	G	G	G	A	A	G	A	A	A	A	A	A	G	A	G	G	A	G	A	A	A	G	A	A	G	A	G	G	A	A	G	G	G	G	G
chr01:33472174	C/T	1	33472174	+	NA	NA	NA	NA	NA	NA	C	C	C	C	C	C	C	C	C	T	C	C	C	C	C	C	C	C	C	C	C	C	C	C	C	T	T	C	C	C	C	C	C	C	C	C	C	C	C
chr01:33695501	A/T	1	33695501	+	NA	NA	NA	NA	NA	NA	A	T	T	A	T	T	T	A	A	A	A	A	A	A	A	A	A	A	T	T	A	T	A	A	A	A	A	A	T	A	T	T	A	A	T	T	T	T	A
chr01:33901317	T/G	1	33901317	+	NA	NA	NA	NA	NA	NA	T	G	G	T	G	G	G	T	T	G	T	T	T	T	T	T	T	T	G	G	T	G	T	T	T	T	T	T	G	T	G	G	T	T	G	G	G	G	T
chr01:34201543	A/G	1	34201543	+	NA	NA	NA	NA	NA	NA	A	G	G	A	G	G	G	A	A	G	A	A	A	A	A	A	A	A	G	G	A	G	A	A	A	A	A	A	G	A	G	G	A	A	G	G	G	G	A
chr01:34363755	C/A	1	34363755	+	NA	NA	NA	NA	NA	NA	C	A	A	C	C	C	A	C	C	A	C	C	C	C	C	C	C	C	A	A	C	A	C	C	C	C	C	C	A	C	A	A	C	C	A	A	A	A	C
chr01:34508997	T/C	1	34508997	+	NA	NA	NA	NA	NA	NA	T	C	C	T	T	T	C	T	C	T	T	T	T	T	T	T	T	T	C	C	T	C	T	C	T	C	C	T	C	T	C	C	T	T	C	C	C	C	T
chr01:35259107	A/T	1	35259107	+	NA	NA	NA	NA	NA	NA	A	A	A	A	T	T	A	T	T	T	A	A	T	A	A	T	A	A	T	A	A	A	T	T	T	T	T	A	A	A	A	A	A	A	A	A	A	A	A
chr01:35794891	T/C	1	35794891	+	NA	NA	NA	NA	NA	NA	T	T	T	T	T	T	C	T	T	T	T	T	C	T	T	C	T	T	T	T	T	T	T	T	T	T	T	T	T	T	T	T	T	T	T	T	T	T	T
chr01:36150523	A/T	1	36150523	+	NA	NA	NA	NA	NA	NA	A	A	A	A	T	T	T	T	T	A	A	A	T	A	A	T	A	A	T	A	A	A	A	T	T	A	T	A	A	A	A	A	A	A	A	A	A	A	A
chr01:36419842	G/C	1	36419842	+	NA	NA	NA	NA	NA	NA	G	G	G	G	C	C	C	C	C	G	G	G	C	G	G	C	G	G	G	G	G	G	G	G	C	G	C	G	G	G	G	G	G	G	G	G	G	G	G
chr01:37274755	T/C	1	37274755	+	NA	NA	NA	NA	NA	NA	T	T	T	T	T	T	C	C	C	T	T	T	C	T	T	C	T	T	C	T	T	T	T	C	C	T	T	T	T	T	T	T	T	T	T	T	T	T	T
chr01:37680628	G/A	1	37680628	+	NA	NA	NA	NA	NA	NA	G	G	G	G	G	G	G	G	A	G	G	G	A	G	G	A	G	G	G	G	G	G	G	G	A	G	G	G	G	G	G	G	G	G	G	G	G	G	G
chr01:37920337	T/A	1	37920337	+	NA	NA	NA	NA	NA	NA	T	T	T	T	T	T	T	A	A	T	T	T	A	T	T	A	T	A	T	T	T	T	T	A	A	T	A	T	T	T	T	T	T	T	T	T	T	T	T
chr01:38632196	A/T	1	38632196	+	NA	NA	NA	NA	NA	NA	A	A	A	A	A	A	A	T	T	A	A	A	A	A	A	A	A	A	T	A	A	A	A	A	A	A	A	A	A	A	A	A	A	A	A	A	A	A	A
chr01:39548506	C/T	1	39548506	+	NA	NA	NA	NA	NA	NA	C	C	C	C	C	C	C	T	C	C	C	C	C	C	C	C	C	C	T	C	C	T	C	C	T	C	C	C	C	C	C	C	C	C	C	C	C	C	C
chr01:39955529	A/C	1	39955529	+	NA	NA	NA	NA	NA	NA	A	A	A	A	C	C	A	C	A	A	A	A	A	A	A	A	A	A	C	A	A	A	C	A	A	A	C	A	A	A	A	A	A	A	A	A	A	A	A
chr01:40699488	A/G	1	40699488	+	NA	NA	NA	NA	NA	NA	A	A	A	A	G	G	A	A	A	A	A	A	G	A	A	G	A	A	A	A	A	A	A	A	A	G	G	A	A	A	A	A	A	A	A	A	A	A	A
chr01:41020155	T/C	1	41020155	+	NA	NA	NA	NA	NA	NA	T	C	T	T	C	C	T	T	T	C	T	T	C	T	T	C	T	T	T	T	T	T	T	T	T	T	C	T	T	T	T	T	T	C	T	T	T	T	T
chr01:41911439	T/A	1	41911439	+	NA	NA	NA	NA	NA	NA	T	T	T	T	A	A	T	T	T	T	T	T	A	T	T	A	T	T	T	T	T	T	T	T	T	A	A	T	T	T	T	T	T	A	T	T	T	T	T
chr01:42425574	A/G	1	42425574	+	NA	NA	NA	NA	NA	NA	G	A	A	A	G	G	G	A	A	A	A	A	A	A	A	A	A	A	A	A	A	G	A	A	A	A	A	A	A	A	G	A	A	G	A	A	A	A	A
chr01:42877440	C/T	1	42877440	+	NA	NA	NA	NA	NA	NA	T	C	C	C	C	C	T	C	C	T	C	C	C	C	C	C	C	C	C	C	C	T	C	C	C	T	C	C	C	C	C	T	C	T	C	C	C	C	C
chr01:43074709	G/T	1	43074709	+	NA	NA	NA	NA	NA	NA	G	T	T	G	G	G	T	G	T	T	T	T	T	T	T	T	G	T	T	G	G	G	T	G	T	T	G	G	T	G	G	G	G	T	T	T	T	T	T
chr02:103273	A/T	2	103273	+	NA	NA	NA	NA	NA	NA	T	A	A	A	A	A	A	T	A	T	T	A	A	T	A	A	A	T	T	T	T	T	T	A	A	T	A	A	T	A	T	A	T	A	A	A	A	T	A
chr02:316859	C/T	2	316859	+	NA	NA	NA	NA	NA	NA	T	C	C	C	C	C	C	C	C	T	T	C	C	T	C	C	C	T	T	T	T	T	C	C	C	C	T	C	C	C	T	C	T	C	C	C	C	T	T
chr02:494373	C/T	2	494373	+	NA	NA	NA	NA	NA	NA	C	C	C	C	C	C	C	C	C	C	T	C	C	C	C	C	C	C	C	T	T	C	C	C	C	C	C	C	C	C	C	C	T	C	C	C	C	C	C
chr02:629512	G/A	2	629512	+	NA	NA	NA	NA	NA	NA	G	G	G	G	G	G	G	G	G	A	A	G	G	A	G	G	G	G	A	A	A	A	A	G	G	A	G	G	A	G	A	G	A	G	G	G	G	A	A
chr02:890901	C/T	2	890901	+	NA	NA	NA	NA	NA	NA	T	T	C	T	C	C	C	C	C	C	C	T	T	C	C	T	C	T	C	T	T	T	T	C	T	T	T	C	T	C	C	T	T	T	C	C	C	C	C
chr02:1082416	A/G	2	1082416	+	NA	NA	NA	NA	NA	NA	A	A	A	A	G	G	A	G	G	A	G	A	A	G	G	A	G	A	G	A	A	A	G	G	A	G	A	G	G	G	G	A	A	A	G	A	G	G	G
chr02:1288670	G/A	2	1288670	+	NA	NA	NA	NA	NA	NA	G	G	G	G	G	G	G	G	G	G	G	G	G	G	G	G	G	G	G	G	G	G	G	G	G	A	G	G	G	G	G	G	G	G	G	G	A	G	G
chr02:1380527	A/G	2	1380527	+	NA	NA	NA	NA	NA	NA	G	G	G	G	A	A	G	A	A	G	A	G	G	A	A	G	A	G	A	G	G	A	A	A	G	A	G	A	A	A	A	G	G	G	A	G	A	A	A
chr02:1487009	C/T	2	1487009	+	NA	NA	NA	NA	NA	NA	T	C	C	T	T	T	T	C	C	C	T	T	T	T	T	T	C	C	T	C	C	C	C	C	T	C	C	C	C	C	C	C	C	C	C	C	C	T	T
chr02:1660713	C/T	2	1660713	+	NA	NA	NA	NA	NA	NA	C	C	C	C	C	C	T	T	C	C	C	C	C	C	C	C	T	T	C	C	C	C	T	T	C	T	T	T	C	T	C	C	C	C	T	C	C	C	C
chr02:2008370	C/T	2	2008370	+	NA	NA	NA	NA	NA	NA	T	T	C	T	C	C	T	T	T	T	C	T	T	C	C	T	T	T	C	C	C	T	T	T	T	T	T	T	T	T	T	C	C	T	T	C	T	C	C
chr02:2334960	T/C	2	2334960	+	NA	NA	NA	NA	NA	NA	C	C	T	C	T	T	T	T	T	C	T	C	C	T	T	C	T	C	C	T	T	C	C	T	C	C	C	T	C	T	T	T	T	C	T	T	T	T	T
chr02:2819095	C/T	2	2819095	+	NA	NA	NA	NA	NA	NA	T	T	C	T	C	C	C	C	C	T	C	C	C	C	C	C	C	T	C	C	C	C	C	C	C	C	C	C	C	C	C	C	C	T	C	C	C	C	T
chr02:2983451	A/G	2	2983451	+	NA	NA	NA	NA	NA	NA	A	A	A	A	G	G	G	G	G	A	G	G	G	G	G	G	G	A	A	A	A	A	A	G	A	A	A	A	A	A	G	G	A	A	A	A	A	G	A
chr02:3136771	T/A	2	3136771	+	NA	NA	NA	NA	NA	NA	T	T	T	T	A	A	A	A	A	T	A	T	T	A	A	T	A	A	T	T	T	T	T	A	T	T	A	A	T	A	A	A	T	T	A	T	A	A	A
chr02:3477202	A/C	2	3477202	+	NA	NA	NA	NA	NA	NA	A	A	A	A	C	C	C	C	C	A	C	A	A	C	C	A	C	A	A	A	A	A	A	C	A	A	A	C	A	C	C	C	A	A	C	A	A	C	C
chr02:3830712	G/A	2	3830712	+	NA	NA	NA	NA	NA	NA	A	G	G	A	A	A	G	G	G	G	G	G	G	G	G	G	G	G	G	G	G	G	G	G	G	A	A	G	A	G	G	A	G	G	G	G	G	G	G
chr02:4047646	A/G	2	4047646	+	NA	NA	NA	NA	NA	NA	A	G	A	G	G	G	A	A	A	G	A	A	A	A	A	A	A	A	A	G	G	A	A	A	A	G	A	A	G	A	A	A	G	G	A	G	A	A	A
chr02:4823175	T/C	2	4823175	+	NA	NA	NA	NA	NA	NA	C	C	T	T	C	T	T	T	T	T	C	C	C	C	T	C	T	C	C	T	T	T	C	T	C	T	C	T	T	T	C	C	T	T	T	C	T	T	C
chr02:4930742	T/C	2	4930742	+	NA	NA	NA	NA	NA	NA	T	T	C	T	C	C	T	T	T	T	T	C	C	T	C	C	C	T	T	T	T	C	C	T	C	C	C	T	T	T	C	C	T	T	C	T	C	C	C
chr02:5231169	G/T	2	5231169	+	NA	NA	NA	NA	NA	NA	G	G	T	G	G	G	G	G	G	G	G	T	T	G	T	T	T	G	T	G	G	G	T	G	T	T	G	G	T	G	T	T	G	G	G	G	G	G	G
chr02:5836334	A/G	2	5836334	+	NA	NA	NA	NA	NA	NA	G	A	A	A	G	G	A	G	A	A	G	A	A	G	A	A	G	G	A	G	A	G	G	G	G	A	G	G	G	G	A	A	A	A	G	A	G	G	A
chr02:6186335	T/C	2	6186335	+	NA	NA	NA	NA	NA	NA	C	T	T	T	T	T	T	C	T	T	C	C	T	C	T	T	C	C	T	C	T	T	C	T	C	C	T	C	T	C	C	T	T	T	C	T	T	T	T
chr02:6373446	G/C	2	6373446	+	NA	NA	NA	NA	NA	NA	G	G	G	G	G	G	G	G	G	G	G	G	G	G	G	G	G	G	G	G	G	G	G	G	G	G	G	G	G	G	G	G	G	G	G	G	G	G	G
chr02:6805305	T/A	2	6805305	+	NA	NA	NA	NA	NA	NA	T	A	T	T	A	A	A	T	A	A	T	T	T	T	T	T	T	T	T	T	T	T	T	T	T	T	T	T	T	T	T	T	T	T	T	T	T	T	T
chr02:7238793	A/G	2	7238793	+	NA	NA	NA	NA	NA	NA	G	A	G	G	A	A	A	G	A	A	G	G	A	A	A	A	A	G	A	A	G	A	A	A	A	A	A	G	A	G	A	A	G	A	G	A	A	A	A
chr02:7342223	T/G	2	7342223	+	NA	NA	NA	NA	NA	NA	T	G	T	T	G	G	G	T	T	T	T	T	T	T	G	T	G	T	T	T	T	G	T	T	T	T	G	T	T	T	T	T	T	G	T	G	T	G	T
chr02:8814718	G/A	2	8814718	+	NA	NA	NA	NA	NA	NA	A	A	G	G	G	G	A	G	G	G	G	A	A	A	G	A	G	G	A	G	G	G	G	G	A	G	G	G	G	G	G	G	G	A	G	A	G	G	A
chr02:9570228	G/A	2	9570228	+	NA	NA	NA	NA	NA	NA	A	G	G	G	G	G	G	A	A	G	G	A	A	A	G	A	A	G	A	G	G	G	A	A	A	A	G	G	G	G	A	A	G	G	A	G	G	G	A
chr02:9801099	G/T	2	9801099	+	NA	NA	NA	NA	NA	NA	T	T	G	G	G	G	G	T	T	G	G	T	T	T	G	T	T	G	G	G	G	G	T	T	T	T	G	G	G	G	T	T	G	G	T	G	G	G	T
chr02:9975660	A/G	2	9975660	+	NA	NA	NA	NA	NA	NA	G	A	A	A	A	A	G	G	G	A	A	G	G	G	A	G	G	A	G	A	A	A	G	G	G	G	A	A	A	A	G	G	A	A	G	A	A	A	G
chr02:10555263	T/C	2	10555263	+	NA	NA	NA	NA	NA	NA	T	T	C	C	C	C	C	T	T	T	C	T	T	T	C	T	T	T	T	T	C	C	T	T	T	T	C	C	C	C	C	T	C	T	T	T	T	C	T
chr02:10874369	G/T	2	10874369	+	NA	NA	NA	NA	NA	NA	T	T	G	G	G	G	T	T	G	G	G	T	G	T	G	G	T	G	G	G	G	G	G	G	G	G	G	G	G	G	G	T	G	G	T	G	T	G	T
chr02:11102648	C/T	2	11102648	+	NA	NA	NA	NA	NA	NA	C	C	T	T	T	T	C	C	C	C	T	C	C	C	T	C	C	C	C	C	T	C	C	C	C	T	T	T	T	T	C	C	T	C	C	C	C	T	C
chr02:11701123	A/G	2	11701123	+	NA	NA	NA	NA	NA	NA	A	A	G	G	G	G	G	A	A	A	G	A	A	A	G	A	A	A	A	A	G	G	A	A	A	A	G	G	G	G	G	A	G	A	A	A	A	G	A
chr02:13962476	T/A	2	13962476	+	NA	NA	NA	NA	NA	NA	A	T	T	T	T	T	A	T	A	T	T	A	A	T	T	A	T	T	A	T	T	A	T	A	T	T	T	T	T	T	T	T	T	T	T	T	T	T	T
chr02:16224316	T/C	2	16224316	+	NA	NA	NA	NA	NA	NA	C	C	T	T	T	T	C	T	C	T	T	C	C	C	T	C	C	T	T	T	T	T	C	C	T	T	T	T	T	T	T	C	T	T	T	T	T	T	C
chr02:16464872	C/T	2	16464872	+	NA	NA	NA	NA	NA	NA	T	T	C	C	C	C	T	T	T	C	C	T	T	T	C	T	T	C	C	C	C	C	C	T	T	C	C	C	C	C	C	T	C	C	T	C	T	C	T
chr02:16919033	A/G	2	16919033	+	NA	NA	NA	NA	NA	NA	A	A	A	A	A	A	A	A	A	G	G	A	A	A	A	A	A	G	A	G	A	G	G	A	A	G	A	A	A	A	G	A	A	G	A	G	A	A	A
chr02:17160895	T/C	2	17160895	+	NA	NA	NA	NA	NA	NA	C	T	T	T	T	T	T	T	C	T	T	C	C	C	T	C	T	T	T	T	T	T	T	T	C	T	T	T	T	T	T	T	T	T	T	T	T	T	C
chr02:17789129	A/G	2	17789129	+	NA	NA	NA	NA	NA	NA	A	A	G	G	G	G	G	G	A	A	A	A	A	A	G	A	G	A	A	G	G	A	A	G	A	A	A	G	A	G	A	A	G	A	G	A	G	G	A
chr02:18370293	G/A	2	18370293	+	NA	NA	NA	NA	NA	NA	G	G	G	G	G	G	G	A	G	A	G	G	G	G	G	G	A	A	G	A	G	A	A	A	G	A	G	G	A	G	G	G	G	A	A	A	A	G	G
chr02:18811812	G/T	2	18811812	+	NA	NA	NA	NA	NA	NA	T	G	G	G	G	G	G	G	T	G	T	T	T	T	G	T	G	G	G	G	G	T	G	G	T	G	T	G	G	G	G	G	G	G	G	G	G	G	T
chr02:19283769	G/T	2	19283769	+	NA	NA	NA	NA	NA	NA	T	G	T	T	G	G	T	G	T	G	T	T	G	G	T	G	G	G	G	G	T	T	T	T	G	G	G	T	G	T	G	G	T	G	G	G	G	T	T
chr02:19642635	T/C	2	19642635	+	NA	NA	NA	NA	NA	NA	C	T	T	T	T	T	T	T	T	C	T	C	T	C	T	T	T	C	T	C	T	C	C	T	T	C	C	T	C	T	T	T	T	C	T	C	T	T	C
chr02:19981768	G/A	2	19981768	+	NA	NA	NA	NA	NA	NA	A	G	G	G	G	G	G	G	G	A	G	A	G	A	G	G	G	A	G	A	G	A	A	G	G	A	A	G	A	G	G	G	G	A	G	A	G	G	A
chr02:20145859	C/T	2	20145859	+	NA	NA	NA	NA	NA	NA	T	C	C	C	C	C	C	C	C	T	C	T	C	T	C	C	C	T	C	T	C	C	T	C	C	T	C	C	T	C	C	C	C	T	C	T	C	C	T
chr02:20824958	A/G	2	20824958	+	NA	NA	NA	NA	NA	NA	G	A	A	A	A	A	G	A	A	A	A	G	A	G	A	A	G	G	A	G	A	A	A	G	A	G	G	A	A	A	A	A	A	A	G	A	A	G	G
chr02:21060669	C/T	2	21060669	+	NA	NA	NA	NA	NA	NA	C	C	T	T	T	T	C	C	C	C	T	C	C	C	T	C	T	C	C	C	T	T	T	T	C	C	T	T	C	T	C	C	T	C	T	C	T	C	C
chr02:21832777	A/G	2	21832777	+	NA	NA	NA	NA	NA	NA	A	G	A	A	A	A	A	G	A	G	A	A	G	A	A	G	A	A	A	A	A	A	A	A	G	A	A	A	G	A	A	G	A	G	A	G	A	A	G
chr02:22340836	C/T	2	22340836	+	NA	NA	NA	NA	NA	NA	T	C	C	C	T	T	T	T	T	C	T	C	T	C	T	T	C	C	T	C	C	T	T	C	T	C	T	C	T	C	T	C	C	T	C	T	T	C	C
chr02:23073414	G/T	2	23073414	+	NA	NA	NA	NA	NA	NA	T	T	T	T	G	G	G	G	G	T	G	T	G	T	G	G	T	T	G	T	T	G	G	G	G	T	T	T	G	T	G	G	T	G	G	G	G	T	T
chr02:23538743	G/A	2	23538743	+	NA	NA	NA	NA	NA	NA	G	G	G	G	A	A	G	A	A	G	G	G	G	G	G	G	G	G	G	G	G	G	G	G	A	G	G	G	A	G	G	G	G	A	A	G	A	G	A
chr02:23852677	A/G	2	23852677	+	NA	NA	NA	NA	NA	NA	G	A	G	G	A	A	A	A	A	G	A	G	G	G	A	G	G	G	G	G	G	A	A	A	G	G	A	G	A	G	G	A	G	A	A	G	A	G	G
chr02:24168273	A/G	2	24168273	+	NA	NA	NA	NA	NA	NA	A	G	A	A	A	A	G	G	A	A	G	A	A	A	G	A	A	A	A	G	A	G	G	G	A	A	G	A	G	A	A	G	A	G	G	A	G	A	A
chr02:24264653	A/C	2	24264653	+	NA	NA	NA	NA	NA	NA	C	A	C	C	A	A	A	C	A	C	A	C	A	A	A	A	A	C	A	A	C	A	A	A	A	C	A	C	C	C	A	A	C	C	A	C	A	C	A
chr02:24772301	C/A	2	24772301	+	NA	NA	NA	NA	NA	NA	A	C	A	A	C	C	C	A	C	A	C	C	C	C	C	C	C	A	C	C	A	C	C	C	C	C	C	A	A	A	C	C	A	A	C	A	C	A	C
chr02:24887320	C/T	2	24887320	+	NA	NA	NA	NA	NA	NA	T	T	C	C	T	T	C	C	T	C	C	T	T	T	C	T	C	T	T	C	C	C	T	C	T	T	T	C	C	C	T	C	C	T	C	C	C	C	T
chr02:25193353	T/C	2	25193353	+	NA	NA	NA	NA	NA	NA	T	T	T	T	T	T	C	T	T	C	C	C	C	C	C	C	C	T	C	T	T	C	C	C	C	T	C	T	T	T	C	T	T	T	C	T	C	T	C
chr02:25415397	T/A	2	25415397	+	NA	NA	NA	NA	NA	NA	T	T	T	T	A	A	A	T	T	A	A	T	A	T	A	A	A	T	T	T	T	A	A	A	A	T	T	T	T	T	T	T	T	T	A	T	A	T	T
chr02:25949636	A/C	2	25949636	+	NA	NA	NA	NA	NA	NA	A	A	C	C	A	A	C	A	A	A	A	C	A	A	C	A	A	A	A	C	C	A	A	A	A	A	C	C	A	C	A	A	C	A	A	A	A	A	A
chr02:26406867	G/A	2	26406867	+	NA	NA	NA	NA	NA	NA	A	A	G	G	A	A	G	G	A	A	A	G	A	G	G	A	G	A	G	A	G	G	G	G	G	G	A	G	G	G	G	A	G	G	G	G	G	A	A
chr02:27548893	A/C	2	27548893	+	NA	NA	NA	NA	NA	NA	A	C	A	A	C	C	C	C	A	A	A	A	A	A	A	A	A	A	C	A	A	A	A	A	A	A	A	A	C	A	C	A	A	C	A	A	A	A	C
chr02:28049479	G/A	2	28049479	+	NA	NA	NA	NA	NA	NA	A	G	G	G	G	G	G	G	A	A	A	G	A	A	G	A	A	A	G	A	G	G	G	A	G	G	A	G	G	G	G	A	G	G	A	G	A	A	A
chr02:28211032	T/C	2	28211032	+	NA	NA	NA	NA	NA	NA	T	T	T	T	T	T	T	T	T	T	T	C	C	C	T	C	T	T	T	T	T	T	T	T	T	C	C	T	T	T	C	T	T	T	C	T	T	T	T
chr02:28778297	A/G	2	28778297	+	NA	NA	NA	NA	NA	NA	A	A	A	A	A	A	A	A	A	A	A	G	A	G	G	A	A	A	A	G	A	G	G	A	A	G	A	A	A	A	A	A	A	A	A	A	A	G	A
chr02:29011747	T/A	2	29011747	+	NA	NA	NA	NA	NA	NA	T	T	T	T	A	A	T	T	T	T	T	A	T	A	A	T	T	A	T	T	T	T	T	T	T	T	T	T	T	T	T	T	T	T	T	T	T	T	T
chr02:29415200	T/C	2	29415200	+	NA	NA	NA	NA	NA	NA	T	C	T	T	T	T	C	C	T	T	T	T	T	T	T	T	T	T	T	T	T	T	T	T	T	T	T	T	T	T	T	T	T	T	T	T	T	T	T
chr02:29568762	C/T	2	29568762	+	NA	NA	NA	NA	NA	NA	C	C	C	C	T	T	C	C	C	C	C	T	C	T	C	C	C	T	C	T	C	T	T	C	C	T	T	C	C	C	C	C	C	C	C	C	C	T	C
chr02:29718772	C/T	2	29718772	+	NA	NA	NA	NA	NA	NA	C	C	C	C	C	C	C	C	C	C	C	C	C	C	C	C	C	C	C	C	C	C	C	C	C	C	C	C	C	C	C	C	C	C	C	C	C	C	C
chr02:30345735	C/A	2	30345735	+	NA	NA	NA	NA	NA	NA	C	A	C	C	A	A	A	A	C	A	C	C	C	C	A	C	C	C	A	C	C	C	C	C	A	A	C	C	A	C	C	C	C	A	C	C	C	C	C
chr02:30530432	G/A	2	30530432	+	NA	NA	NA	NA	NA	NA	G	A	G	G	A	A	A	A	G	A	G	A	G	A	A	G	G	A	A	G	G	A	G	G	A	A	A	G	A	G	G	G	G	A	G	G	G	A	G
chr02:31135814	C/T	2	31135814	+	NA	NA	NA	NA	NA	NA	C	C	C	C	C	C	C	C	C	C	C	C	C	C	C	C	C	C	C	C	C	T	C	C	C	C	T	C	C	C	C	C	C	C	C	C	C	T	C
chr02:31403314	A/T	2	31403314	+	NA	NA	NA	NA	NA	NA	A	A	A	A	A	A	A	A	A	A	A	A	A	A	A	A	A	A	A	A	A	T	A	A	A	A	T	A	A	A	A	A	A	A	A	A	A	T	A
chr02:31678155	T/G	2	31678155	+	NA	NA	NA	NA	NA	NA	T	T	T	T	T	T	T	T	T	T	T	T	T	T	T	T	T	T	T	T	T	G	T	T	T	T	G	T	T	T	T	T	T	T	T	T	T	G	T
chr02:31914486	A/G	2	31914486	+	NA	NA	NA	NA	NA	NA	A	A	A	A	A	A	A	A	A	A	A	G	A	G	A	A	A	G	A	A	A	G	G	A	A	A	G	A	A	A	A	A	A	A	A	A	A	G	A
chr02:32101050	G/A	2	32101050	+	NA	NA	NA	NA	NA	NA	G	A	G	G	G	G	A	A	A	A	G	G	A	G	G	A	G	G	A	G	G	G	A	G	A	G	G	G	A	G	A	G	G	A	G	A	G	G	G
chr02:32303539	A/T	2	32303539	+	NA	NA	NA	NA	NA	NA	A	A	A	A	A	A	A	A	A	A	A	A	A	A	A	A	A	A	A	A	A	T	A	A	A	A	T	A	T	A	A	A	A	A	A	A	A	T	A
chr02:33035683	G/A	2	33035683	+	NA	NA	NA	NA	NA	NA	G	G	G	G	G	G	G	G	A	G	G	G	A	G	G	A	A	G	G	A	G	G	A	G	A	A	G	G	A	G	G	G	G	G	G	G	G	G	G
chr02:34072964	T/C	2	34072964	+	NA	NA	NA	NA	NA	NA	T	C	C	T	T	T	C	C	C	C	T	C	T	T	C	T	C	T	C	C	T	T	C	T	C	C	C	T	C	T	T	C	T	C	T	C	T	C	T
chr02:34425408	G/A	2	34425408	+	NA	NA	NA	NA	NA	NA	G	G	A	G	A	A	A	A	A	G	G	A	A	G	A	A	A	G	A	G	G	G	G	G	A	A	A	G	A	G	G	G	G	G	G	G	G	A	G
chr02:34707946	T/G	2	34707946	+	NA	NA	NA	NA	NA	NA	T	G	G	T	T	T	G	G	T	G	T	T	T	G	T	T	T	G	T	G	T	T	T	T	T	G	T	T	T	T	T	G	T	T	T	G	T	T	G
chr02:34865754	A/G	2	34865754	+	NA	NA	NA	NA	NA	NA	A	G	G	A	A	A	A	G	A	G	A	A	A	G	G	A	A	G	G	G	A	G	A	A	A	A	A	A	G	A	G	G	A	G	A	G	G	G	A
chr02:34868096	G/A	2	34868096	+	NA	NA	NA	NA	NA	NA	G	A	A	G	G	G	G	A	G	A	G	G	G	A	G	G	G	A	G	G	G	G	G	G	G	A	G	G	G	G	A	G	G	G	G	A	G	G	G
chr02:35216781	A/C	2	35216781	+	NA	NA	NA	NA	NA	NA	C	A	A	C	A	A	C	A	A	A	C	A	A	A	A	A	A	A	A	C	C	C	A	C	A	A	A	C	A	C	A	A	C	A	C	A	C	A	A
chr02:35401891	A/C	2	35401891	+	NA	NA	NA	NA	NA	NA	A	C	C	A	C	C	C	C	A	C	A	A	A	C	C	A	A	C	A	A	A	A	C	A	A	C	A	A	A	A	C	A	A	C	A	C	A	A	C
chr02:35568365	A/G	2	35568365	+	NA	NA	NA	NA	NA	NA	A	G	G	A	A	A	A	A	A	G	A	A	A	G	A	A	A	G	A	A	A	A	A	A	A	G	A	A	A	A	A	A	A	A	A	G	A	A	A
chr02:35818319	T/C	2	35818319	+	NA	NA	NA	NA	NA	NA	T	T	C	C	T	T	T	T	T	T	T	C	T	T	C	T	C	T	T	T	C	T	T	T	T	T	T	C	T	C	T	T	C	T	C	T	T	T	T
chr03:484812	C/T	3	484812	+	NA	NA	NA	NA	NA	NA	C	T	C	T	C	C	C	C	T	C	C	C	T	C	T	T	T	C	C	T	C	T	T	T	T	C	C	T	T	T	T	T	C	C	T	C	C	C	C
chr03:851785	C/T	3	851785	+	NA	NA	NA	NA	NA	NA	C	T	C	C	C	C	C	C	T	C	C	C	T	C	T	T	T	C	C	T	C	T	T	T	T	C	C	C	T	C	T	T	C	C	T	C	C	C	C
chr03:1270943	G/A	3	1270943	+	NA	NA	NA	NA	NA	NA	G	A	G	G	G	G	G	A	A	G	G	G	A	A	A	A	A	G	A	A	G	A	A	A	A	G	G	G	A	G	A	A	G	G	A	G	A	G	G
chr03:1481412	T/C	3	1481412	+	NA	NA	NA	NA	NA	NA	T	C	T	T	T	T	T	C	C	T	T	T	C	C	C	C	C	T	C	C	T	T	C	C	C	T	T	T	C	T	C	C	T	T	C	T	C	T	T
chr03:1761412	G/A	3	1761412	+	NA	NA	NA	NA	NA	NA	A	G	G	G	A	A	G	G	G	A	A	A	G	G	A	G	G	A	G	G	G	A	G	G	G	A	A	G	G	G	G	G	G	A	G	A	G	G	A
chr03:2151496	A/G	3	2151496	+	NA	NA	NA	NA	NA	NA	A	A	A	A	G	G	A	A	A	A	G	G	A	A	G	A	A	G	A	A	A	G	A	A	A	G	G	A	A	A	A	A	A	A	A	G	A	A	A
chr03:2885423	C/T	3	2885423	+	NA	NA	NA	NA	NA	NA	C	C	C	C	T	T	T	C	C	C	C	T	C	T	T	C	C	T	C	C	C	C	C	C	C	T	T	C	C	C	C	C	C	T	C	T	C	T	T
chr03:3382980	T/G	3	3382980	+	NA	NA	NA	NA	NA	NA	T	T	T	T	G	G	T	T	T	T	G	G	T	G	G	T	T	G	T	T	T	T	T	T	T	G	T	T	T	T	T	T	T	G	T	G	T	T	G
chr03:3657643	C/G	3	3657643	+	NA	NA	NA	NA	NA	NA	C	C	C	C	G	C	G	C	C	C	C	C	C	G	C	C	C	C	C	C	C	G	C	C	C	C	C	C	C	C	C	C	C	C	C	C	C	C	C
chr03:4047654	T/C	3	4047654	+	NA	NA	NA	NA	NA	NA	T	T	T	T	T	T	C	T	T	T	T	C	C	T	C	C	T	T	T	T	T	T	T	T	T	T	T	T	T	T	T	T	T	T	T	T	T	T	T
chr03:4321231	T/C	3	4321231	+	NA	NA	NA	NA	NA	NA	T	T	T	T	C	C	C	T	T	T	C	C	C	T	T	C	T	C	C	T	T	T	T	T	T	T	T	T	T	T	T	T	T	T	T	T	T	T	T
chr03:5109298	T/C	3	5109298	+	NA	NA	NA	NA	NA	NA	T	C	T	T	T	C	C	T	T	T	T	C	C	C	T	C	T	C	C	C	T	T	C	C	T	C	T	T	T	T	C	C	T	C	T	T	T	T	C
chr03:5880211	C/T	3	5880211	+	NA	NA	NA	NA	NA	NA	C	T	C	C	T	T	T	C	C	C	T	T	T	T	C	T	C	T	T	C	C	C	T	T	T	T	T	C	C	C	T	T	C	C	C	C	C	T	C
chr03:6283461	T/C	3	6283461	+	NA	NA	NA	NA	NA	NA	C	T	T	T	T	T	T	C	C	C	T	T	T	T	C	T	C	T	T	C	T	T	T	T	T	T	C	C	C	C	T	T	T	T	C	T	C	T	C
chr03:6902921	A/G	3	6902921	+	NA	NA	NA	NA	NA	NA	A	A	G	G	G	G	G	A	A	A	G	G	G	G	A	G	A	G	A	A	G	A	A	A	A	G	A	A	A	A	A	A	G	A	A	A	A	A	A
chr03:7200676	T/A	3	7200676	+	NA	NA	NA	NA	NA	NA	T	T	A	A	T	T	T	T	T	T	A	T	T	T	T	T	T	T	A	T	A	A	T	T	T	T	T	T	T	T	T	T	A	A	T	A	T	T	T
chr03:7605347	A/G	3	7605347	+	NA	NA	NA	NA	NA	NA	A	A	G	G	A	A	G	A	G	A	G	G	G	G	A	G	A	A	G	A	G	G	G	G	A	G	A	A	G	A	G	A	G	G	A	G	A	A	A
chr03:8532555	G/A	3	8532555	+	NA	NA	NA	NA	NA	NA	G	G	A	A	G	G	A	G	A	G	A	A	A	A	G	A	G	G	A	G	A	A	G	A	G	A	A	G	G	G	G	G	A	G	G	A	G	G	G
chr03:8711509	A/G	3	8711509	+	NA	NA	NA	NA	NA	NA	A	A	G	G	A	A	G	A	G	A	A	G	G	G	A	G	A	A	G	A	G	G	A	A	A	A	G	A	A	A	A	A	G	A	A	G	A	A	A
chr03:9026803	T/C	3	9026803	+	NA	NA	NA	NA	NA	NA	T	T	C	C	T	T	C	T	C	T	T	C	C	C	T	C	T	T	T	C	C	C	T	C	T	C	T	C	T	C	T	T	C	T	T	C	T	T	T
chr03:9375374	G/A	3	9375374	+	NA	NA	NA	NA	NA	NA	G	G	A	G	G	G	A	G	A	G	G	A	A	A	A	A	G	G	G	G	G	G	G	G	G	A	A	G	G	G	G	G	G	G	G	A	G	G	G
chr03:9636224	T/C	3	9636224	+	NA	NA	NA	NA	NA	NA	T	T	C	T	T	T	C	T	C	T	C	C	C	C	T	C	T	T	T	T	T	C	T	T	T	C	T	T	T	T	T	T	T	T	T	C	T	T	T
chr03:9751213	C/T	3	9751213	+	NA	NA	NA	NA	NA	NA	C	C	T	C	C	C	T	C	T	C	T	T	T	T	C	T	C	C	C	C	C	C	C	C	C	T	C	C	C	C	C	C	C	C	C	T	C	C	C
chr03:9878813	T/C	3	9878813	+	NA	NA	NA	NA	NA	NA	T	T	C	T	T	T	C	T	C	T	C	C	C	T	T	C	T	T	T	T	T	T	T	T	T	T	T	T	T	T	T	T	T	T	T	T	T	T	T
chr03:10184356	G/A	3	10184356	+	NA	NA	NA	NA	NA	NA	G	G	G	G	G	G	A	G	A	G	A	A	A	A	A	A	G	G	G	G	G	G	G	G	A	A	A	G	G	G	G	G	G	G	G	G	G	G	G
chr03:10304250	A/G	3	10304250	+	NA	NA	NA	NA	NA	NA	A	A	A	A	A	A	G	A	G	A	G	G	G	G	G	G	A	A	A	A	A	A	A	A	A	A	A	A	A	A	A	A	A	A	A	A	A	A	A
chr03:10544320	T/C	3	10544320	+	NA	NA	NA	NA	NA	NA	T	T	T	T	T	T	C	T	C	T	C	C	C	C	C	C	T	T	C	T	T	T	T	T	T	C	C	T	T	T	C	T	T	C	T	T	T	T	T
chr03:10798982	C/T	3	10798982	+	NA	NA	NA	NA	NA	NA	C	C	T	T	C	C	T	C	T	C	T	C	T	T	C	T	C	C	C	C	T	T	C	C	T	T	T	C	C	C	C	C	T	T	C	T	C	C	C
chr03:11031220	A/G	3	11031220	+	NA	NA	NA	NA	NA	NA	A	A	G	G	A	A	G	A	G	A	A	A	G	G	A	G	A	A	A	A	G	G	G	A	G	G	G	A	A	A	A	A	G	G	A	G	A	G	A
chr03:11644944	T/C	3	11644944	+	NA	NA	NA	NA	NA	NA	T	T	C	C	T	T	C	T	C	T	T	T	C	C	T	C	T	T	T	T	C	T	C	T	C	C	T	T	T	T	T	T	C	C	T	C	T	C	T
chr03:11851886	C/A	3	11851886	+	NA	NA	NA	NA	NA	NA	C	C	A	A	C	C	C	C	A	C	C	C	A	C	C	A	C	C	C	C	A	A	C	C	A	A	C	C	C	C	C	C	A	A	C	C	C	A	C
chr03:12564300	T/C	3	12564300	+	NA	NA	NA	NA	NA	NA	T	T	T	T	T	T	C	T	C	T	T	T	T	T	T	T	T	T	T	T	T	C	T	C	C	C	T	T	T	T	T	T	T	T	T	T	T	C	T
chr03:13224089	T/C	3	13224089	+	NA	NA	NA	NA	NA	NA	T	T	T	T	T	T	C	T	C	T	T	T	T	T	C	T	T	T	T	T	T	T	T	C	C	C	T	T	T	T	T	C	T	T	T	T	T	C	C
chr03:13932387	C/A	3	13932387	+	NA	NA	NA	NA	NA	NA	C	C	C	C	C	C	C	C	A	C	C	C	C	C	A	C	C	C	C	C	C	C	C	C	A	A	C	C	C	C	C	A	C	C	C	C	C	A	C
chr03:14169727	G/T	3	14169727	+	NA	NA	NA	NA	NA	NA	G	G	G	G	G	G	G	G	T	G	G	G	G	G	G	G	G	G	G	G	G	G	G	G	T	G	G	G	G	G	G	G	G	G	G	G	G	G	G
chr03:14554651	G/C	3	14554651	+	NA	NA	NA	NA	NA	NA	C	G	G	G	C	C	C	G	G	C	G	G	G	G	G	G	G	G	G	G	G	G	G	G	G	C	G	G	G	G	C	G	G	G	G	C	C	C	G
chr03:14777813	A/G	3	14777813	+	NA	NA	NA	NA	NA	NA	A	A	A	A	A	A	A	A	A	A	A	A	A	A	A	A	A	A	A	A	A	A	A	A	A	A	A	A	A	A	A	A	A	A	A	A	A	A	A
chr03:15072791	A/C	3	15072791	+	NA	NA	NA	NA	NA	NA	C	A	A	A	C	C	C	A	A	C	A	A	A	A	A	A	A	A	C	A	A	A	A	A	A	C	A	A	C	A	C	A	A	A	A	A	C	C	A
chr03:15365726	T/G	3	15365726	+	NA	NA	NA	NA	NA	NA	G	T	T	T	G	G	T	T	G	G	T	T	T	T	T	T	T	T	G	T	T	T	T	T	T	G	T	T	G	T	G	T	T	G	T	T	T	T	G
chr03:15619163	T/G	3	15619163	+	NA	NA	NA	NA	NA	NA	T	T	T	T	T	T	G	T	T	T	T	T	T	T	G	T	T	T	T	T	T	T	T	T	T	G	T	T	T	T	T	T	T	T	T	T	T	G	T
chr03:16733441	T/G	3	16733441	+	NA	NA	NA	NA	NA	NA	T	T	T	T	T	T	T	T	T	T	T	T	T	T	G	T	T	T	T	T	T	T	T	T	T	G	T	T	T	T	T	T	T	T	T	T	T	T	T
chr03:17307455	T/G	3	17307455	+	NA	NA	NA	NA	NA	NA	T	T	T	T	T	G	T	T	G	T	G	T	T	T	G	T	T	T	T	G	G	G	T	G	T	G	G	G	G	G	T	T	G	T	T	G	T	T	T
chr03:17827706	G/A	3	17827706	+	NA	NA	NA	NA	NA	NA	G	G	G	G	A	A	G	G	A	G	A	G	G	G	A	G	G	G	G	A	A	A	G	A	G	A	A	A	A	A	G	G	A	G	G	A	G	G	G
chr03:18273682	T/C	3	18273682	+	NA	NA	NA	NA	NA	NA	T	T	T	T	C	C	T	T	C	T	C	T	T	T	C	T	T	T	T	C	C	C	T	C	T	C	C	C	C	C	T	T	C	T	T	C	T	T	T
chr03:18629240	A/G	3	18629240	+	NA	NA	NA	NA	NA	NA	A	A	A	A	G	G	A	A	G	A	G	A	A	A	G	A	A	A	A	G	G	G	A	G	A	G	G	G	G	G	A	A	G	A	A	G	A	A	A
chr03:19667207	T/C	3	19667207	+	NA	NA	NA	NA	NA	NA	C	C	T	C	T	T	C	C	C	C	T	C	C	C	T	C	C	C	C	T	T	T	C	T	C	T	T	T	T	T	T	C	T	C	C	T	T	C	C
chr03:19929911	T/C	3	19929911	+	NA	NA	NA	NA	NA	NA	T	T	T	T	C	C	T	T	C	T	C	T	T	T	C	T	T	T	T	C	C	C	T	C	T	C	C	C	C	C	T	T	C	T	T	C	T	T	T
chr03:20664396	A/G	3	20664396	+	NA	NA	NA	NA	NA	NA	A	A	A	A	G	G	A	A	A	A	G	A	A	A	G	A	A	A	A	G	G	A	A	A	A	A	A	G	G	G	G	A	G	A	A	G	A	A	A
chr03:21003404	T/C	3	21003404	+	NA	NA	NA	NA	NA	NA	T	T	T	T	C	C	T	T	C	T	C	T	T	T	C	T	T	T	T	C	C	C	T	C	T	C	C	C	C	C	T	T	C	T	T	C	T	T	T
chr03:22050510	C/T	3	22050510	+	NA	NA	NA	NA	NA	NA	C	C	C	C	T	T	C	C	T	C	T	C	C	C	T	C	C	C	C	T	T	T	C	T	C	T	C	T	T	T	C	C	T	C	C	C	C	C	C
chr03:22633713	A/G	3	22633713	+	NA	NA	NA	NA	NA	NA	A	A	A	G	G	G	A	A	G	A	G	A	A	A	G	A	A	A	A	G	G	G	A	G	A	G	A	G	G	G	A	A	G	A	A	A	A	A	A
chr03:23037368	T/G	3	23037368	+	NA	NA	NA	NA	NA	NA	T	T	T	G	G	G	T	T	T	T	G	T	T	T	G	T	T	T	T	G	G	G	T	G	T	G	T	G	G	G	T	T	G	G	T	T	T	T	T
chr03:23354868	T/C	3	23354868	+	NA	NA	NA	NA	NA	NA	T	T	T	C	C	C	T	T	C	T	C	T	T	T	C	T	T	T	T	C	C	C	T	C	T	C	T	C	C	C	T	T	C	C	T	T	T	T	T
chr03:23851835	G/T	3	23851835	+	NA	NA	NA	NA	NA	NA	T	T	G	T	G	G	T	T	T	G	G	T	T	T	G	T	T	G	T	G	G	G	G	T	T	G	G	G	G	G	G	T	G	G	T	G	T	T	T
chr03:24413888	A/G	3	24413888	+	NA	NA	NA	NA	NA	NA	G	A	A	A	G	G	G	A	A	A	A	A	A	A	G	A	A	G	A	G	G	G	A	A	A	G	G	A	A	A	G	A	G	G	A	A	A	A	A
chr03:24682521	T/C	3	24682521	+	NA	NA	NA	NA	NA	NA	C	T	T	T	C	C	C	T	T	T	T	T	T	T	C	T	T	T	T	T	T	T	T	T	T	T	C	T	T	T	T	T	T	T	T	T	T	T	T
chr03:25157655	G/A	3	25157655	+	NA	NA	NA	NA	NA	NA	A	G	G	A	A	A	A	G	G	G	G	G	G	G	G	G	G	G	A	G	G	G	A	G	A	A	A	G	G	G	G	G	G	A	G	A	G	G	G
chr03:25259336	G/A	3	25259336	+	NA	NA	NA	NA	NA	NA	A	G	A	A	A	A	G	G	G	G	G	G	G	G	G	G	G	G	A	A	A	A	G	G	A	G	A	G	G	G	G	G	A	A	G	G	G	G	G
chr03:25530777	G/A	3	25530777	+	NA	NA	NA	NA	NA	NA	A	G	A	A	A	A	A	G	G	G	G	G	G	G	G	G	G	G	A	A	A	A	G	G	A	G	A	G	G	G	G	G	A	A	G	G	G	G	G
chr03:25833182	T/G	3	25833182	+	NA	NA	NA	NA	NA	NA	G	T	G	G	G	G	G	T	T	T	T	T	T	T	T	T	G	T	T	G	G	G	T	T	G	G	G	T	T	T	T	T	G	G	T	T	T	T	T
chr03:26334305	C/T	3	26334305	+	NA	NA	NA	NA	NA	NA	C	C	C	C	T	T	T	C	C	C	C	C	C	C	C	C	C	C	C	C	C	C	C	C	C	C	C	C	C	C	C	C	C	C	C	C	C	C	C
chr03:26456796	T/G	3	26456796	+	NA	NA	NA	NA	NA	NA	G	T	T	G	G	G	G	T	T	T	T	T	T	G	T	T	T	T	T	T	T	T	T	T	G	G	G	T	T	T	T	G	T	G	T	T	T	G	T
chr03:27275567	G/T	3	27275567	+	NA	NA	NA	NA	NA	NA	G	T	G	G	T	T	G	G	G	G	G	G	G	T	T	G	T	T	G	G	G	G	G	G	G	T	G	G	T	G	T	T	G	G	G	G	T	T	G
chr03:27494934	T/C	3	27494934	+	NA	NA	NA	NA	NA	NA	T	C	T	T	C	C	T	T	T	T	T	T	T	C	C	T	C	C	T	T	T	T	T	T	T	C	T	T	C	T	C	C	T	T	T	T	C	C	T
chr03:27813704	A/G	3	27813704	+	NA	NA	NA	NA	NA	NA	A	G	A	A	G	G	A	A	A	A	A	A	A	G	G	A	G	A	A	A	A	A	A	A	A	A	A	A	G	A	A	G	A	A	A	A	A	G	A
chr03:28851199	C/A	3	28851199	+	NA	NA	NA	NA	NA	NA	C	C	C	C	A	A	A	C	C	C	C	C	C	A	A	C	C	C	A	C	C	C	C	C	C	A	C	C	A	C	C	A	C	C	C	C	C	C	C
chr03:29152266	A/C	3	29152266	+	NA	NA	NA	NA	NA	NA	A	A	A	A	C	C	C	A	C	A	A	A	A	C	C	A	A	A	A	A	A	A	A	A	A	A	A	A	C	A	A	A	A	A	A	A	A	C	A
chr03:29430694	A/T	3	29430694	+	NA	NA	NA	NA	NA	NA	A	A	A	A	T	T	T	A	T	A	A	A	A	A	A	A	A	A	A	A	A	A	A	A	A	A	A	A	A	A	A	A	A	A	A	A	A	A	A
chr03:30247826	T/G	3	30247826	+	NA	NA	NA	NA	NA	NA	T	T	T	T	G	G	G	T	T	T	T	T	G	T	G	G	T	T	T	T	T	G	T	T	G	G	T	T	T	T	T	T	T	T	T	T	G	G	T
chr03:30604896	C/T	3	30604896	+	NA	NA	NA	NA	NA	NA	C	C	C	C	T	T	T	C	T	C	C	C	T	T	C	T	C	C	C	T	C	T	T	C	T	C	C	C	C	C	C	T	C	C	C	C	C	C	T
chr03:31025197	T/C	3	31025197	+	NA	NA	NA	NA	NA	NA	T	T	T	T	C	C	T	T	C	T	T	T	T	T	T	T	T	T	T	C	T	T	C	T	C	T	C	T	T	T	T	C	T	T	T	T	T	T	C
chr03:31190989	A/G	3	31190989	+	NA	NA	NA	NA	NA	NA	A	A	A	A	G	G	G	A	A	A	A	A	A	A	A	A	A	A	A	A	A	G	A	A	G	A	A	A	A	A	A	A	A	A	A	A	A	A	G
chr03:31427789	G/T	3	31427789	+	NA	NA	NA	NA	NA	NA	G	G	G	G	T	T	G	G	T	G	G	T	G	G	T	G	G	G	G	T	G	G	T	G	T	G	T	G	G	G	G	T	G	G	G	G	G	G	T
chr03:31614921	T/A	3	31614921	+	NA	NA	NA	NA	NA	NA	T	T	T	T	A	A	A	T	T	T	T	A	T	T	T	T	T	T	T	T	T	A	A	T	A	T	A	T	T	T	T	T	T	T	T	T	T	T	A
chr03:32063693	T/C	3	32063693	+	NA	NA	NA	NA	NA	NA	T	T	C	T	T	T	C	T	C	T	C	T	T	T	C	T	T	T	T	T	T	C	T	T	T	T	C	T	T	T	T	C	T	T	T	T	T	T	T
chr03:32430702	A/C	3	32430702	+	NA	NA	NA	NA	NA	NA	A	A	A	A	A	A	C	A	A	A	A	A	A	A	A	A	A	A	A	A	A	C	C	A	C	A	C	A	A	A	A	A	A	A	A	A	A	A	A
chr03:32577650	G/A	3	32577650	+	NA	NA	NA	NA	NA	NA	G	G	G	G	G	G	G	G	G	G	G	G	G	G	G	G	G	G	G	G	G	G	G	G	A	A	A	G	G	G	G	A	G	G	G	G	G	G	G
chr03:32832500	A/T	3	32832500	+	NA	NA	NA	NA	NA	NA	A	A	A	A	A	A	T	A	A	A	A	A	A	A	A	A	A	A	A	A	A	T	A	A	A	A	A	A	A	A	A	T	A	A	A	A	A	A	A
chr03:33080942	T/C	3	33080942	+	NA	NA	NA	NA	NA	NA	T	T	T	T	C	C	C	T	T	T	T	T	T	T	T	T	T	T	T	T	T	C	T	T	T	C	T	T	T	T	T	C	T	T	T	T	T	T	T
chr03:33319900	C/T	3	33319900	+	NA	NA	NA	NA	NA	NA	C	C	C	C	C	C	C	C	C	C	C	C	C	C	C	C	C	C	C	T	C	C	C	C	C	C	T	C	C	C	C	T	C	C	C	C	C	C	C
chr03:33713486	C/A	3	33713486	+	NA	NA	NA	NA	NA	NA	C	C	C	C	C	C	C	C	C	C	C	C	C	C	C	C	C	C	C	C	C	C	C	C	A	C	A	C	C	C	C	C	C	C	C	C	C	C	C
chr03:34275405	A/G	3	34275405	+	NA	NA	NA	NA	NA	NA	A	A	A	A	G	G	A	A	A	A	A	A	A	A	A	A	A	A	A	A	A	A	A	G	A	G	G	A	A	A	A	A	A	A	A	A	A	A	A
chr03:34476308	T/C	3	34476308	+	NA	NA	NA	NA	NA	NA	T	T	T	T	T	T	T	T	T	T	C	T	T	T	C	T	T	T	T	T	T	T	T	C	T	C	C	T	T	T	T	C	T	T	T	T	T	T	T
chr03:34678981	G/T	3	34678981	+	NA	NA	NA	NA	NA	NA	G	G	G	G	G	G	G	G	G	G	T	G	G	G	T	G	G	G	G	G	G	G	G	T	G	T	T	G	G	G	G	T	G	G	G	G	G	G	G
chr03:35093761	A/G	3	35093761	+	NA	NA	NA	NA	NA	NA	A	A	A	A	A	G	G	A	A	A	A	A	A	A	A	A	A	A	G	A	A	G	A	A	A	G	G	A	A	A	G	A	A	A	A	A	A	A	A
chr03:35636092	G/A	3	35636092	+	NA	NA	NA	NA	NA	NA	G	G	G	G	A	A	A	G	G	G	A	A	G	G	A	G	G	G	A	G	G	A	G	A	G	A	A	G	G	G	A	A	G	G	A	G	G	G	G
chr03:35824355	A/C	3	35824355	+	NA	NA	NA	NA	NA	NA	A	A	A	A	A	C	C	C	A	A	A	C	A	A	A	A	A	A	A	A	A	C	A	A	A	C	A	A	A	A	C	A	A	A	C	A	A	A	A
chr03:36206765	C/T	3	36206765	+	NA	NA	NA	NA	NA	NA	C	C	C	C	C	T	T	T	C	C	C	T	C	C	C	C	C	C	C	C	C	T	C	T	C	T	T	C	C	C	C	C	C	C	T	C	C	C	C
chr04:193676	A/T	4	193676	+	NA	NA	NA	NA	NA	NA	A	A	A	T	A	A	T	T	A	A	A	T	A	A	A	A	T	T	T	A	A	T	A	A	T	T	A	T	A	T	T	A	A	T	T	A	T	A	A
chr04:603494	G/A	4	603494	+	NA	NA	NA	NA	NA	NA	A	G	G	G	G	G	A	G	G	G	G	A	A	G	A	A	A	G	G	G	G	G	G	A	G	G	A	G	G	G	G	A	G	G	G	G	A	A	G
chr04:1022225	G/A	4	1022225	+	NA	NA	NA	NA	NA	NA	A	G	G	G	G	G	A	G	G	G	A	A	A	G	A	A	G	G	G	G	G	G	G	A	G	G	A	G	G	G	G	A	G	G	G	G	A	A	G
chr04:1136986	T/C	4	1136986	+	NA	NA	NA	NA	NA	NA	C	T	C	C	T	T	C	C	T	T	T	C	T	T	T	T	C	T	C	T	C	T	T	C	T	C	C	T	T	T	C	C	C	T	T	T	T	C	C
chr04:1719865	T/C	4	1719865	+	NA	NA	NA	NA	NA	NA	C	T	T	C	T	T	C	T	C	T	C	T	T	T	C	T	C	T	C	T	T	T	T	C	T	C	C	T	T	T	T	C	T	T	T	T	T	C	T
chr04:3411505	C/A	4	3411505	+	NA	NA	NA	NA	NA	NA	A	C	C	C	C	C	C	C	C	C	A	C	A	C	A	A	C	C	C	C	C	C	A	C	C	C	A	C	C	C	C	A	C	C	C	C	C	A	C
chr04:4456304	C/T	4	4456304	+	NA	NA	NA	NA	NA	NA	T	C	C	T	C	C	T	C	T	C	T	C	C	C	T	C	T	C	T	C	C	C	T	C	C	C	T	C	C	C	C	T	C	C	C	C	C	T	C
chr04:5111222	C/T	4	5111222	+	NA	NA	NA	NA	NA	NA	T	C	C	T	C	C	T	C	T	C	C	C	T	C	C	T	C	C	C	C	C	C	C	C	C	C	C	C	C	C	C	C	C	C	C	C	C	T	C
chr04:5526487	A/G	4	5526487	+	NA	NA	NA	NA	NA	NA	G	A	A	G	A	A	G	A	A	A	G	G	G	A	G	G	A	A	A	A	A	A	A	A	A	A	A	A	A	A	A	A	A	A	A	A	A	G	A
chr04:5625104	T/C	4	5625104	+	NA	NA	NA	NA	NA	NA	C	T	T	C	T	T	C	T	T	T	C	C	C	T	C	C	C	T	T	T	T	C	C	C	T	C	C	T	T	T	T	C	T	T	T	T	T	C	C
chr04:6027557	C/T	4	6027557	+	NA	NA	NA	NA	NA	NA	C	C	C	T	C	C	T	C	C	C	T	T	C	C	T	C	C	C	C	C	T	C	C	C	C	C	C	C	C	C	C	C	T	C	C	C	C	T	T
chr04:6596219	C/T	4	6596219	+	NA	NA	NA	NA	NA	NA	T	C	C	T	C	C	C	C	C	C	T	T	C	C	T	C	C	C	C	C	T	C	T	T	C	C	C	C	C	C	C	C	T	C	C	C	C	T	T
chr04:7170237	C/T	4	7170237	+	NA	NA	NA	NA	NA	NA	T	C	C	C	C	C	C	C	C	C	T	T	C	C	C	C	C	C	C	C	C	C	T	T	C	C	C	C	C	C	C	C	C	C	C	C	C	C	T
chr04:7304413	G/T	4	7304413	+	NA	NA	NA	NA	NA	NA	T	G	G	G	G	G	G	G	G	G	T	T	G	G	G	G	G	G	G	G	G	G	T	T	G	G	G	G	G	G	G	G	G	G	G	G	G	G	T
chr04:7871436	T/C	4	7871436	+	NA	NA	NA	NA	NA	NA	C	T	T	C	T	T	C	T	T	T	C	C	T	T	C	T	T	T	T	T	C	T	C	C	T	T	T	T	T	T	T	T	C	T	T	T	T	C	C
chr04:8217877	G/A	4	8217877	+	NA	NA	NA	NA	NA	NA	A	G	G	A	G	G	A	G	G	G	A	A	G	G	A	G	G	G	G	G	A	G	A	A	G	G	G	G	G	G	G	G	A	G	G	G	G	A	A
chr04:8876854	G/A	4	8876854	+	NA	NA	NA	NA	NA	NA	A	G	G	G	G	G	G	G	G	G	A	A	G	G	G	G	G	G	G	G	G	G	A	A	G	G	G	G	G	G	G	G	G	G	G	G	G	G	A
chr04:10468507	A/G	4	10468507	+	NA	NA	NA	NA	NA	NA	G	A	A	A	A	A	A	A	A	A	G	G	A	A	A	A	A	A	A	A	A	A	G	G	A	A	A	A	A	A	A	A	A	A	A	A	A	A	G
chr04:10991011	T/C	4	10991011	+	NA	NA	NA	NA	NA	NA	C	T	T	T	T	T	T	T	T	T	C	C	T	T	T	T	T	T	T	T	T	T	C	C	T	T	T	T	T	T	T	T	T	T	T	T	T	T	C
chr04:11645506	T/C	4	11645506	+	NA	NA	NA	NA	NA	NA	C	T	T	T	T	T	T	T	T	T	C	C	T	T	T	T	T	T	T	T	T	T	C	C	T	T	T	T	T	T	T	T	T	T	T	T	T	T	C
chr04:11879947	A/G	4	11879947	+	NA	NA	NA	NA	NA	NA	G	A	A	G	A	A	G	A	A	A	G	G	A	A	G	A	A	A	A	A	G	A	G	G	A	A	A	A	A	A	A	A	G	A	A	A	A	G	G
chr04:11986644	T/C	4	11986644	+	NA	NA	NA	NA	NA	NA	C	T	T	T	T	T	T	T	C	T	C	C	T	T	T	T	T	T	T	T	T	T	C	C	T	T	T	T	T	T	T	T	T	T	T	T	T	T	C
chr04:12244931	C/A	4	12244931	+	NA	NA	NA	NA	NA	NA	A	C	C	A	C	C	A	C	C	C	A	A	C	C	A	C	C	C	C	C	A	C	A	A	C	C	C	C	C	C	C	C	A	C	C	C	C	A	A
chr04:12297152	C/T	4	12297152	+	NA	NA	NA	NA	NA	NA	T	C	C	C	C	C	C	C	C	C	T	T	T	C	C	T	C	C	T	C	C	C	T	T	C	C	C	C	C	C	C	C	C	C	C	C	C	C	T
chr04:12594753	G/A	4	12594753	+	NA	NA	NA	NA	NA	NA	A	G	G	A	G	G	A	G	G	G	A	A	G	G	A	G	G	G	G	G	A	G	A	A	G	G	G	G	G	G	G	G	A	G	G	G	G	A	A
chr04:12665796	C/T	4	12665796	+	NA	NA	NA	NA	NA	NA	T	C	C	T	C	C	T	C	C	C	T	T	C	C	T	C	C	C	C	C	T	C	C	C	C	C	C	C	C	C	C	C	T	C	C	C	C	T	C
chr04:12684621	C/T	4	12684621	+	NA	NA	NA	NA	NA	NA	T	C	C	T	C	C	T	C	C	C	T	T	C	C	T	C	C	C	C	C	T	C	T	T	C	C	C	C	C	C	C	C	T	C	C	C	C	T	T
chr04:12711415	C/T	4	12711415	+	NA	NA	NA	NA	NA	NA	C	C	C	T	C	C	T	C	C	C	T	T	C	C	T	C	C	C	C	C	T	C	C	C	C	C	C	C	C	C	C	C	T	C	C	C	C	C	C
chr04:13551673	G/A	4	13551673	+	NA	NA	NA	NA	NA	NA	A	G	G	G	G	G	A	G	G	G	A	A	G	G	A	G	G	A	G	G	G	G	G	G	G	G	G	G	G	G	G	A	G	G	G	G	G	A	A
chr04:13665093	C/T	4	13665093	+	NA	NA	NA	NA	NA	NA	T	C	C	T	C	C	T	C	C	C	T	T	C	C	T	C	C	T	C	T	T	C	T	T	C	C	C	C	C	C	C	T	T	C	C	C	C	T	T
chr04:14229856	T/C	4	14229856	+	NA	NA	NA	NA	NA	NA	C	T	T	C	T	T	T	T	T	T	T	T	T	T	C	T	T	C	T	T	C	T	C	C	T	T	T	T	T	T	T	C	C	T	T	T	T	C	T
chr04:14814591	G/A	4	14814591	+	NA	NA	NA	NA	NA	NA	A	G	G	G	G	G	G	G	G	G	G	G	G	G	A	G	G	A	G	A	G	G	A	A	G	G	G	G	G	G	G	A	G	G	G	G	G	A	G
chr04:15944977	G/T	4	15944977	+	NA	NA	NA	NA	NA	NA	T	G	G	G	G	G	G	G	G	G	G	G	G	G	T	G	G	T	G	T	G	G	T	T	G	G	G	G	G	G	G	T	G	G	G	G	G	T	G
chr04:16289829	A/C	4	16289829	+	NA	NA	NA	NA	NA	NA	A	C	C	A	C	C	A	A	C	C	A	A	A	A	A	A	C	A	C	A	A	A	A	A	A	A	C	A	A	A	C	A	A	C	A	C	A	A	A
chr04:16559384	C/T	4	16559384	+	NA	NA	NA	NA	NA	NA	T	C	C	C	C	C	T	C	T	C	T	T	C	C	T	C	C	T	C	C	C	C	T	T	C	C	C	C	C	C	C	T	C	C	C	C	C	T	T
chr04:16715200	C/A	4	16715200	+	NA	NA	NA	NA	NA	NA	C	A	A	C	A	A	C	A	A	A	C	C	A	C	C	A	C	C	A	C	C	A	C	C	A	A	A	C	A	C	A	C	C	A	A	A	A	A	C
chr04:17465113	T/G	4	17465113	+	NA	NA	NA	NA	NA	NA	G	T	T	G	T	T	T	T	T	T	T	T	T	T	G	T	T	G	T	G	G	T	T	T	T	T	T	G	T	G	T	T	G	T	T	T	T	T	T
chr04:17666183	T/G	4	17666183	+	NA	NA	NA	NA	NA	NA	G	T	T	G	T	T	T	T	T	T	T	T	T	T	G	T	T	G	T	G	G	T	T	G	T	T	T	G	T	G	T	T	G	T	T	T	T	G	T
chr04:18136052	A/C	4	18136052	+	NA	NA	NA	NA	NA	NA	C	A	A	C	A	A	A	A	A	A	A	A	A	A	C	A	A	C	A	C	C	A	A	C	A	A	A	C	A	C	A	A	C	A	A	A	C	C	C
chr04:18706317	A/G	4	18706317	+	NA	NA	NA	NA	NA	NA	G	A	A	G	A	A	A	A	A	A	A	G	A	A	G	A	A	G	A	G	G	A	G	G	A	A	A	G	A	G	A	G	G	A	A	A	A	A	A
chr04:19123643	G/A	4	19123643	+	NA	NA	NA	NA	NA	NA	G	A	A	G	A	A	G	A	G	A	A	G	G	G	A	G	A	G	A	G	G	G	G	G	G	A	A	G	A	G	A	G	G	G	G	A	G	A	A
chr04:19353709	G/A	4	19353709	+	NA	NA	NA	NA	NA	NA	A	G	G	G	G	G	A	G	G	G	G	G	G	A	A	G	G	A	G	A	G	A	G	A	A	G	G	G	G	G	G	G	G	A	A	G	G	A	G
chr04:20507218	A/G	4	20507218	+	NA	NA	NA	NA	NA	NA	G	A	A	A	G	G	A	A	G	G	A	A	A	G	A	A	A	A	G	A	A	A	A	A	A	G	G	A	G	A	G	A	A	A	A	G	G	G	G
chr04:21237749	T/C	4	21237749	+	NA	NA	NA	NA	NA	NA	T	T	T	T	C	C	T	T	T	T	T	T	C	T	T	C	T	T	C	T	T	T	T	T	T	T	T	T	T	T	C	C	T	T	T	T	C	C	T
chr04:21517348	T/G	4	21517348	+	NA	NA	NA	NA	NA	NA	T	T	T	T	T	T	T	T	T	T	T	T	T	T	T	T	T	T	T	T	T	T	T	T	T	G	G	T	T	T	G	T	T	T	T	T	T	T	T
chr04:21864875	A/G	4	21864875	+	NA	NA	NA	NA	NA	NA	A	A	A	A	A	A	A	A	A	A	A	A	G	A	A	G	A	A	G	A	A	A	A	A	A	G	G	A	A	A	G	A	A	A	A	A	A	A	A
chr04:22435296	G/A	4	22435296	+	NA	NA	NA	NA	NA	NA	G	G	G	G	G	G	G	G	G	G	G	G	A	G	G	A	G	G	A	G	G	G	G	G	G	G	G	G	G	G	G	G	G	G	G	G	G	A	G
chr04:22808095	G/A	4	22808095	+	NA	NA	NA	NA	NA	NA	G	G	G	G	G	G	G	A	G	G	G	G	A	G	G	A	G	G	G	G	G	G	G	G	G	G	A	G	G	G	G	G	G	G	G	G	G	A	G
chr04:23248365	T/C	4	23248365	+	NA	NA	NA	NA	NA	NA	T	T	T	T	T	T	T	T	C	C	T	T	T	T	T	T	T	T	C	T	T	T	T	T	T	C	C	T	T	T	C	T	T	T	T	T	C	T	C
chr04:23526762	T/C	4	23526762	+	NA	NA	NA	NA	NA	NA	T	T	T	T	T	T	T	C	C	C	T	T	T	T	T	T	T	T	C	T	T	T	C	T	T	C	C	T	T	T	C	T	T	T	T	T	C	T	C
chr04:23846299	T/G	4	23846299	+	NA	NA	NA	NA	NA	NA	T	T	T	T	T	T	T	G	G	G	T	T	T	T	T	T	T	T	T	T	T	T	G	T	T	G	G	T	T	T	G	T	T	T	T	T	G	T	G
chr04:25245272	A/G	4	25245272	+	NA	NA	NA	NA	NA	NA	A	A	A	A	A	A	G	A	A	A	A	A	A	A	A	A	A	A	A	A	A	A	A	A	G	A	G	A	A	A	G	A	A	A	A	A	A	A	A
chr04:25437295	A/C	4	25437295	+	NA	NA	NA	NA	NA	NA	A	A	A	A	A	A	C	C	A	A	A	A	A	A	A	A	A	A	A	A	A	A	A	C	C	C	C	A	A	A	C	A	A	A	A	A	A	A	A
chr04:26545849	G/A	4	26545849	+	NA	NA	NA	NA	NA	NA	G	G	G	G	G	G	A	A	A	G	G	G	G	A	G	G	G	G	G	G	G	A	G	G	A	A	A	G	A	G	A	G	G	G	G	G	G	A	G
chr04:26832471	A/C	4	26832471	+	NA	NA	NA	NA	NA	NA	A	A	A	A	A	A	C	A	A	A	A	A	A	C	A	A	A	A	A	A	A	C	A	A	C	C	C	A	A	A	A	A	A	A	A	A	A	C	A
chr04:27540988	A/C	4	27540988	+	NA	NA	NA	NA	NA	NA	C	A	A	A	A	A	C	C	C	C	A	A	A	C	A	A	A	A	C	A	A	A	A	A	A	C	C	A	A	A	A	A	A	A	A	A	C	C	A
chr04:28004788	T/C	4	28004788	+	NA	NA	NA	NA	NA	NA	C	T	T	T	C	C	C	C	C	C	T	T	T	C	T	T	T	T	C	T	T	C	T	T	T	C	C	T	T	T	T	T	T	T	T	T	C	C	T
chr04:28901886	T/C	4	28901886	+	NA	NA	NA	NA	NA	NA	C	T	T	T	C	C	C	C	C	C	C	T	T	T	C	T	T	T	C	T	T	C	T	T	T	T	C	T	T	T	T	T	T	T	T	T	C	T	T
chr04:29533215	C/T	4	29533215	+	NA	NA	NA	NA	NA	NA	C	T	T	T	C	C	C	C	C	C	C	C	T	T	C	T	C	T	C	C	C	T	C	T	T	C	C	C	T	C	T	T	C	C	C	T	C	T	T
chr04:29715617	G/A	4	29715617	+	NA	NA	NA	NA	NA	NA	G	G	G	G	G	G	G	G	G	G	G	A	G	G	G	G	A	G	G	A	A	G	A	G	G	G	G	A	G	A	G	G	A	G	A	G	G	G	G
chr04:29881066	A/C	4	29881066	+	NA	NA	NA	NA	NA	NA	C	A	A	A	C	C	C	A	A	A	A	C	A	A	A	A	C	A	C	C	C	A	A	A	A	C	C	C	A	C	C	A	C	C	C	A	A	A	A
chr04:30174083	C/T	4	30174083	+	NA	NA	NA	NA	NA	NA	C	C	C	C	T	T	C	C	C	C	C	T	C	C	C	C	T	C	T	T	T	C	C	C	C	T	T	T	C	T	T	C	T	C	T	C	C	C	C
chr04:30438901	A/G	4	30438901	+	NA	NA	NA	NA	NA	NA	A	G	G	G	A	A	A	A	G	G	A	A	G	G	A	G	A	G	A	A	A	G	G	A	G	A	A	A	G	A	A	G	A	G	A	G	G	G	G
chr04:30879875	T/C	4	30879875	+	NA	NA	NA	NA	NA	NA	T	T	T	T	T	T	T	T	T	T	T	C	T	C	T	T	C	T	T	C	C	T	T	T	T	T	T	C	T	C	T	T	C	T	C	T	T	T	T
chr04:31509863	G/A	4	31509863	+	NA	NA	NA	NA	NA	NA	G	G	G	G	G	G	G	G	G	G	G	G	G	G	G	G	A	G	G	G	A	A	G	A	G	A	A	A	G	A	G	A	A	G	A	G	G	A	G
chr04:32038496	G/A	4	32038496	+	NA	NA	NA	NA	NA	NA	A	G	A	A	A	A	G	A	A	A	A	A	A	G	A	A	G	A	A	G	G	G	A	G	A	G	G	G	A	G	A	G	G	A	G	A	A	G	G
chr04:32189893	C/T	4	32189893	+	NA	NA	NA	NA	NA	NA	C	T	C	C	C	C	C	C	C	C	C	C	C	C	C	C	C	C	C	C	C	T	C	C	C	C	C	C	C	C	C	T	C	C	C	C	C	T	T
chr04:33448911	G/T	4	33448911	+	NA	NA	NA	NA	NA	NA	T	G	T	T	T	T	G	T	G	G	G	G	T	G	G	T	G	G	G	G	G	G	G	G	G	G	G	G	G	G	G	G	G	G	G	G	G	G	G
chr04:34643455	A/G	4	34643455	+	NA	NA	NA	NA	NA	NA	G	A	G	G	G	A	G	A	A	A	A	G	G	G	A	G	A	A	G	A	A	A	A	A	A	A	A	A	A	A	G	A	A	A	A	A	A	A	G
chr04:34925111	G/T	4	34925111	+	NA	NA	NA	NA	NA	NA	G	G	T	T	G	G	G	T	T	T	T	G	T	G	G	T	G	T	T	T	G	G	G	G	G	T	G	G	T	G	T	T	G	G	T	G	T	T	G
chr04:35174812	T/C	4	35174812	+	NA	NA	NA	NA	NA	NA	T	T	C	C	T	T	T	C	C	C	C	T	T	T	T	T	T	T	C	C	T	T	T	C	C	T	T	T	C	T	C	C	T	T	C	T	C	C	T
chr04:35395197	T/C	4	35395197	+	NA	NA	NA	NA	NA	NA	T	C	T	T	T	T	C	C	C	T	T	T	T	T	T	T	T	T	T	T	C	C	C	C	T	T	T	T	T	T	T	T	C	C	T	C	T	T	T
chr05:44806	G/C	5	44806	+	NA	NA	NA	NA	NA	NA	C	G	C	G	C	C	G	G	G	G	G	C	C	G	G	C	G	C	G	G	G	G	C	G	G	C	C	G	G	G	C	G	G	G	G	C	G	G	G
chr05:201193	C/A	5	201193	+	NA	NA	NA	NA	NA	NA	C	A	C	C	C	C	A	A	A	A	A	C	C	A	A	C	A	C	A	C	C	A	C	A	C	C	C	C	A	C	C	A	C	A	A	C	A	C	A
chr05:437499	T/A	5	437499	+	NA	NA	NA	NA	NA	NA	T	A	T	A	T	T	T	T	T	T	T	T	T	T	T	T	T	T	T	A	A	T	T	T	A	T	T	A	T	A	T	T	A	T	T	T	T	A	T
chr05:440644	G/A	5	440644	+	NA	NA	NA	NA	NA	NA	G	A	G	A	G	G	G	G	G	G	G	G	G	G	G	G	G	G	G	A	A	G	G	G	A	G	G	A	G	A	G	G	A	G	G	G	G	A	G
chr05:661832	G/A	5	661832	+	NA	NA	NA	NA	NA	NA	G	A	A	G	G	G	G	G	G	G	G	A	A	G	G	A	A	A	G	A	G	G	G	G	G	G	G	G	G	G	G	G	G	G	G	A	G	A	G
chr05:922530	G/A	5	922530	+	NA	NA	NA	NA	NA	NA	G	A	G	A	G	G	G	G	A	G	A	G	G	G	A	G	G	A	A	A	A	G	A	G	G	A	G	A	G	A	A	G	A	A	G	A	G	A	G
chr05:1277191	A/G	5	1277191	+	NA	NA	NA	NA	NA	NA	G	G	G	A	G	G	A	A	G	A	G	G	G	G	G	G	A	A	G	A	A	A	G	A	G	G	G	A	G	A	G	A	A	G	G	G	G	A	G
chr05:1487229	T/C	5	1487229	+	NA	NA	NA	NA	NA	NA	T	C	T	T	T	T	T	C	C	C	C	C	C	T	T	C	T	T	C	T	T	T	C	T	C	C	T	T	T	T	T	C	T	C	T	T	C	T	T
chr05:1832604	T/G	5	1832604	+	NA	NA	NA	NA	NA	NA	G	T	T	T	T	T	T	G	T	T	T	G	G	T	G	G	T	T	T	T	T	T	G	G	T	T	T	T	T	T	T	G	T	T	G	T	T	G	T
chr05:2291156	C/T	5	2291156	+	NA	NA	NA	NA	NA	NA	T	C	C	C	C	C	C	T	C	C	C	C	T	C	T	T	C	C	C	C	C	C	C	C	T	C	C	C	C	C	C	T	C	C	C	C	C	T	C
chr05:2525289	A/G	5	2525289	+	NA	NA	NA	NA	NA	NA	G	A	A	A	G	G	G	G	A	A	A	G	G	G	G	G	A	G	A	G	G	G	A	A	A	A	A	A	G	A	A	G	A	A	G	A	G	G	G
chr05:2889262	C/T	5	2889262	+	NA	NA	NA	NA	NA	NA	C	T	C	C	C	C	C	C	C	T	T	T	C	T	C	C	C	T	T	C	C	C	C	T	C	T	C	C	T	C	C	T	C	T	T	T	T	C	T
chr05:3092113	C/T	5	3092113	+	NA	NA	NA	NA	NA	NA	C	T	C	C	C	C	T	C	T	C	C	T	T	C	T	T	C	T	C	C	C	T	C	C	T	T	C	C	C	C	C	T	C	C	T	C	C	C	T
chr05:3470087	C/A	5	3470087	+	NA	NA	NA	NA	NA	NA	C	A	A	A	A	A	A	C	C	A	C	C	C	A	C	C	C	A	C	A	A	A	C	C	C	A	A	A	A	A	C	A	A	C	C	C	C	A	A
chr05:3817643	T/C	5	3817643	+	NA	NA	NA	NA	NA	NA	T	T	T	T	T	T	C	T	T	T	T	T	T	C	T	T	T	T	T	T	T	C	T	T	T	T	C	T	C	T	T	T	T	T	T	T	T	T	T
chr05:4205413	A/C	5	4205413	+	NA	NA	NA	NA	NA	NA	A	A	A	A	C	C	C	C	A	A	A	C	C	C	A	C	C	A	A	A	A	C	A	C	C	A	C	A	C	A	A	A	A	A	A	A	A	C	A
chr05:4589783	G/T	5	4589783	+	NA	NA	NA	NA	NA	NA	T	T	G	G	T	T	G	T	T	T	T	G	G	G	G	G	T	T	T	G	G	G	T	G	G	G	T	G	G	G	T	T	G	T	G	G	T	T	G
chr05:4819475	T/G	5	4819475	+	NA	NA	NA	NA	NA	NA	T	T	T	T	T	T	T	T	T	G	T	G	T	T	T	T	T	G	T	T	T	T	T	T	T	T	G	T	T	T	T	T	T	T	T	T	T	G	T
chr05:4953754	A/G	5	4953754	+	NA	NA	NA	NA	NA	NA	A	A	A	A	A	A	A	A	A	G	A	G	A	A	A	A	A	G	A	A	A	A	A	A	A	A	G	A	A	A	A	A	A	A	A	A	A	G	A
chr05:6129755	G/A	5	6129755	+	NA	NA	NA	NA	NA	NA	G	G	G	G	G	G	A	A	A	A	A	A	G	G	G	G	G	A	G	G	G	A	G	G	G	A	A	G	A	G	G	G	G	G	A	G	G	A	A
chr05:6544781	C/A	5	6544781	+	NA	NA	NA	NA	NA	NA	C	C	A	A	C	C	C	A	C	C	C	A	C	A	A	C	A	C	C	C	A	C	C	A	C	C	A	A	C	A	A	C	A	C	C	C	C	A	A
chr05:6607675	C/T	5	6607675	+	NA	NA	NA	NA	NA	NA	C	C	T	T	C	C	C	T	C	C	C	T	C	T	T	C	T	C	C	C	T	C	C	T	C	T	T	T	C	T	T	C	T	C	T	C	C	T	T
chr05:6833061	C/T	5	6833061	+	NA	NA	NA	NA	NA	NA	C	T	C	T	T	T	C	C	T	T	C	C	C	C	T	C	T	C	T	T	C	C	T	T	C	T	T	C	C	C	C	T	C	T	T	T	T	T	C
chr05:7195992	G/A	5	7195992	+	NA	NA	NA	NA	NA	NA	A	G	A	G	G	G	A	A	G	G	G	G	A	A	G	A	G	A	G	G	A	A	G	G	G	G	G	G	G	G	A	G	A	G	G	G	G	G	A
chr05:7328783	G/A	5	7328783	+	NA	NA	NA	NA	NA	NA	G	A	G	A	A	A	G	G	A	A	G	A	G	G	A	G	A	G	A	A	G	G	A	A	G	A	A	G	G	G	G	A	G	A	A	A	A	A	G
chr05:7706179	G/A	5	7706179	+	NA	NA	NA	NA	NA	NA	G	A	A	G	A	A	G	G	A	G	G	G	G	G	A	G	G	G	A	G	A	A	G	G	G	G	A	A	G	A	A	G	A	A	G	A	A	G	G
chr05:8080666	G/A	5	8080666	+	NA	NA	NA	NA	NA	NA	G	G	G	G	A	A	G	G	G	A	A	G	G	G	A	G	A	G	G	G	G	G	G	G	A	G	A	G	A	G	G	G	G	G	G	A	G	G	G
chr05:8384781	G/A	5	8384781	+	NA	NA	NA	NA	NA	NA	G	G	A	G	A	A	G	A	G	A	A	G	G	G	A	G	A	G	G	G	A	G	G	G	A	G	A	A	A	A	A	G	A	G	G	A	G	G	A
chr05:8585466	C/T	5	8585466	+	NA	NA	NA	NA	NA	NA	T	T	C	T	C	C	T	C	T	C	C	C	T	T	C	T	C	T	T	T	C	T	T	T	C	C	C	C	C	C	C	T	C	T	C	C	T	C	C
chr05:9712988	C/T	5	9712988	+	NA	NA	NA	NA	NA	NA	T	T	C	T	C	C	T	C	T	C	C	C	T	T	C	T	C	T	T	C	C	T	C	T	C	C	C	C	C	C	C	C	C	T	C	C	T	C	C
chr05:10539124	G/A	5	10539124	+	NA	NA	NA	NA	NA	NA	A	A	G	A	G	G	A	G	A	G	G	G	A	A	G	A	G	A	A	G	G	A	G	A	G	G	G	G	G	G	G	G	G	A	G	G	A	G	G
chr05:10886331	T/C	5	10886331	+	NA	NA	NA	NA	NA	NA	T	T	T	T	C	C	T	C	T	C	C	C	T	T	C	T	C	T	T	T	T	T	T	T	C	C	C	T	C	T	T	T	T	T	C	C	T	C	C
chr05:11679660	T/C	5	11679660	+	NA	NA	NA	NA	NA	NA	T	T	T	T	T	T	T	C	T	C	C	C	T	T	T	T	C	T	T	T	T	T	T	T	C	C	T	T	C	T	T	C	T	T	C	T	T	C	C
chr05:13325546	T/C	5	13325546	+	NA	NA	NA	NA	NA	NA	T	T	T	T	C	C	T	C	T	C	C	C	T	T	C	T	C	T	T	T	T	T	T	T	C	C	C	T	C	T	T	T	T	T	C	C	T	C	C
chr05:13768744	T/C	5	13768744	+	NA	NA	NA	NA	NA	NA	T	T	T	T	C	C	T	T	T	C	C	T	T	T	C	T	C	T	T	C	T	T	C	T	C	T	C	T	C	T	T	T	T	T	T	C	T	T	T
chr05:14412355	G/A	5	14412355	+	NA	NA	NA	NA	NA	NA	A	A	G	A	G	G	A	G	A	G	G	A	A	A	G	A	G	A	A	G	G	A	G	A	G	A	G	G	G	G	G	A	G	A	A	G	A	A	G
chr05:14643984	C/T	5	14643984	+	NA	NA	NA	NA	NA	NA	C	C	C	C	C	C	C	C	C	C	C	C	C	C	C	C	T	C	C	C	T	C	C	C	C	C	C	C	C	C	C	C	T	C	C	T	C	C	C
chr05:14928105	G/A	5	14928105	+	NA	NA	NA	NA	NA	NA	G	G	A	G	G	G	G	G	G	A	A	A	G	G	A	G	A	G	G	A	A	G	A	G	A	G	A	A	G	A	A	G	A	G	G	G	G	A	A
chr05:15567844	G/T	5	15567844	+	NA	NA	NA	NA	NA	NA	G	G	G	G	G	G	G	G	G	T	G	G	G	G	G	G	T	T	G	G	T	G	G	G	G	G	G	G	G	G	G	G	T	G	G	G	G	G	G
chr05:16055903	C/A	5	16055903	+	NA	NA	NA	NA	NA	NA	C	C	C	C	A	A	A	A	C	A	A	A	C	A	C	C	A	C	C	C	C	A	C	C	C	C	C	C	C	C	C	C	C	C	A	A	C	A	A
chr05:16262586	C/A	5	16262586	+	NA	NA	NA	NA	NA	NA	C	C	C	C	C	C	C	A	A	A	A	A	C	A	A	C	A	C	C	A	C	A	A	C	A	C	C	C	A	C	C	C	C	C	A	C	C	A	A
chr05:16500527	A/G	5	16500527	+	NA	NA	NA	NA	NA	NA	A	A	A	A	A	A	A	G	G	G	G	G	A	G	G	A	G	A	A	G	A	G	G	A	A	A	G	A	A	A	A	A	A	A	G	A	A	G	A
chr05:16752221	C/A	5	16752221	+	NA	NA	NA	NA	NA	NA	C	C	C	C	C	C	C	C	C	A	A	A	C	A	C	C	A	C	C	C	C	A	C	C	A	C	C	C	A	C	C	C	C	C	A	C	C	C	C
chr05:16955234	T/G	5	16955234	+	NA	NA	NA	NA	NA	NA	T	T	T	T	G	G	G	T	G	G	G	G	T	T	G	T	G	T	T	G	T	T	G	T	G	T	G	T	G	T	T	T	T	T	G	G	T	G	T
chr05:17012134	G/A	5	17012134	+	NA	NA	NA	NA	NA	NA	G	G	G	G	A	A	G	G	G	A	A	A	G	G	A	G	A	G	G	G	G	G	G	G	A	G	A	G	G	G	G	G	G	G	A	G	G	A	G
chr05:17017106	C/T	5	17017106	+	NA	NA	NA	NA	NA	NA	C	C	C	C	T	T	C	C	T	T	T	T	C	C	T	C	T	C	C	T	C	C	T	C	T	C	T	C	T	C	C	C	C	C	T	T	C	T	C
chr05:18108765	A/T	5	18108765	+	NA	NA	NA	NA	NA	NA	A	A	A	A	T	T	T	A	A	T	T	A	A	A	T	A	T	A	A	T	A	T	A	T	A	T	A	T	A	T	T	T	A	A	A	T	A	A	A
chr05:18405433	C/T	5	18405433	+	NA	NA	NA	NA	NA	NA	C	C	C	C	T	T	T	C	C	T	T	C	C	C	T	C	T	C	C	C	C	T	C	C	C	C	C	C	T	C	C	C	C	C	C	T	C	T	C
chr05:18816269	T/C	5	18816269	+	NA	NA	NA	NA	NA	NA	T	T	T	T	C	C	C	T	T	C	C	T	T	T	T	T	C	T	T	C	T	C	C	C	C	T	C	C	C	C	T	T	T	T	C	C	C	C	T
chr05:19098650	T/C	5	19098650	+	NA	NA	NA	NA	NA	NA	T	T	T	T	C	C	C	T	T	C	C	T	T	C	C	T	C	T	T	C	T	C	T	C	T	T	T	C	T	C	T	T	T	T	T	C	T	T	T
chr05:19155333	G/A	5	19155333	+	NA	NA	NA	NA	NA	NA	G	G	G	G	A	A	A	G	G	A	A	G	G	A	A	G	A	G	G	A	G	A	G	A	G	G	G	A	G	A	G	G	G	G	G	A	G	G	G
chr05:19723342	G/A	5	19723342	+	NA	NA	NA	NA	NA	NA	G	G	G	G	A	A	A	A	A	A	A	G	G	A	A	G	A	G	G	A	G	A	G	A	G	G	A	A	G	A	G	G	G	G	G	A	G	A	G
chr05:19974373	A/G	5	19974373	+	NA	NA	NA	NA	NA	NA	A	G	A	A	G	G	G	G	G	G	G	A	A	A	G	A	G	A	G	G	A	A	A	G	G	A	G	G	A	G	G	A	A	G	A	G	A	G	A
chr05:20331215	C/A	5	20331215	+	NA	NA	NA	NA	NA	NA	C	C	A	A	C	C	C	C	C	C	C	A	A	C	C	A	C	A	C	C	A	A	A	A	C	A	C	C	A	C	C	A	A	C	A	C	A	C	A
chr05:20551103	C/T	5	20551103	+	NA	NA	NA	NA	NA	NA	T	T	C	C	C	C	T	C	C	T	T	C	C	T	T	C	T	C	T	C	C	C	C	C	C	C	T	C	C	C	T	C	C	T	C	T	C	T	C
chr05:21494622	C/T	5	21494622	+	NA	NA	NA	NA	NA	NA	C	C	C	T	C	C	C	T	T	T	T	C	T	T	T	T	T	T	C	T	C	T	T	T	C	C	C	T	C	T	C	C	C	C	C	C	C	C	T
chr05:22075948	T/G	5	22075948	+	NA	NA	NA	NA	NA	NA	T	T	T	T	T	T	T	T	T	T	T	T	G	T	T	G	T	T	T	T	T	T	T	G	T	T	T	T	T	T	T	T	T	G	T	T	T	T	G
chr05:22295097	A/C	5	22295097	+	NA	NA	NA	NA	NA	NA	C	C	A	A	C	C	C	A	A	A	A	A	C	A	A	C	A	C	A	A	A	A	A	A	A	A	C	A	C	A	A	A	A	C	C	C	A	C	C
chr05:22711811	G/A	5	22711811	+	NA	NA	NA	NA	NA	NA	G	G	G	G	G	G	G	G	G	G	G	G	A	G	G	A	G	G	G	G	G	G	G	G	G	G	G	G	G	G	G	G	G	G	G	G	G	G	A
chr05:23143060	A/C	5	23143060	+	NA	NA	NA	NA	NA	NA	A	C	A	A	C	C	A	C	A	A	A	A	C	A	C	C	A	C	A	C	A	A	C	C	C	A	A	A	C	A	A	A	A	A	A	C	A	A	C
chr05:23661597	A/C	5	23661597	+	NA	NA	NA	NA	NA	NA	C	C	A	A	C	C	A	A	C	A	A	A	C	A	A	C	A	C	A	C	A	A	A	A	A	A	C	A	C	A	A	A	A	C	A	C	A	C	C
chr05:23824618	C/T	5	23824618	+	NA	NA	NA	NA	NA	NA	C	T	C	C	T	T	C	C	C	C	C	C	T	C	C	T	C	T	C	T	C	C	T	C	T	C	C	C	T	C	C	T	C	T	C	T	C	C	T
chr05:24090514	A/C	5	24090514	+	NA	NA	NA	NA	NA	NA	A	A	C	C	A	A	C	A	A	C	C	A	A	C	C	A	C	A	A	A	C	C	C	A	C	A	A	C	A	C	A	A	C	A	A	A	C	C	A
chr05:25234430	A/G	5	25234430	+	NA	NA	NA	NA	NA	NA	A	A	A	A	G	G	A	A	G	A	G	G	G	A	G	G	A	A	A	A	A	A	A	A	G	A	A	A	A	A	A	A	A	A	A	A	A	A	A
chr05:26185802	T/C	5	26185802	+	NA	NA	NA	NA	NA	NA	C	T	T	T	T	T	T	T	T	T	T	T	C	C	T	C	T	T	T	T	T	C	T	T	T	T	C	T	T	T	T	T	T	T	T	T	T	C	T
chr05:27086886	A/G	5	27086886	+	NA	NA	NA	NA	NA	NA	G	A	A	A	G	G	A	A	A	A	A	A	G	A	G	G	A	A	A	A	A	G	G	A	G	G	A	A	A	A	G	A	A	A	A	A	A	A	G
chr05:27289052	A/C	5	27289052	+	NA	NA	NA	NA	NA	NA	C	C	A	A	C	C	C	A	C	C	A	C	C	C	C	C	C	C	C	A	A	C	C	A	C	A	C	A	C	A	A	A	A	C	A	C	A	A	A
chr05:27531788	G/A	5	27531788	+	NA	NA	NA	NA	NA	NA	A	G	G	A	A	A	G	G	G	G	A	A	G	G	A	G	A	G	G	G	G	G	G	G	G	G	A	A	G	A	A	G	G	G	A	G	G	G	G
chr05:27627633	G/A	5	27627633	+	NA	NA	NA	NA	NA	NA	A	G	G	A	A	A	G	G	G	A	A	A	G	G	A	G	A	G	G	G	G	G	G	G	G	G	A	A	G	A	A	G	G	G	A	G	G	G	G
chr05:27899049	G/T	5	27899049	+	NA	NA	NA	NA	NA	NA	T	G	G	G	T	T	G	G	G	T	G	G	G	G	T	G	T	G	G	G	G	G	G	G	G	G	T	G	G	G	G	G	G	G	G	G	G	G	G
chr05:28101376	G/A	5	28101376	+	NA	NA	NA	NA	NA	NA	G	G	G	G	A	A	A	G	G	A	G	G	G	G	A	G	A	G	G	G	G	G	G	G	G	G	A	G	G	G	G	A	G	G	G	G	G	G	G
chr05:28344771	A/G	5	28344771	+	NA	NA	NA	NA	NA	NA	A	A	G	A	G	G	G	G	A	G	A	G	G	A	G	G	G	A	A	A	G	A	G	G	G	G	A	A	A	A	A	A	G	A	A	A	A	A	G
chr05:28642522	G/A	5	28642522	+	NA	NA	NA	NA	NA	NA	G	A	G	A	G	G	A	G	G	G	G	G	G	G	G	G	G	A	A	A	G	A	G	G	G	G	G	A	A	A	A	G	G	A	A	A	A	A	G
chr05:28772543	C/G	5	28772543	+	NA	NA	NA	NA	NA	NA	G	C	C	C	C	C	C	G	G	C	G	C	G	C	C	G	G	C	C	C	C	C	G	G	G	C	G	C	C	C	C	G	C	C	C	C	C	C	C
chr05:29061672	G/A	5	29061672	+	NA	NA	NA	NA	NA	NA	G	A	G	G	A	A	A	G	G	A	G	A	G	A	A	G	G	A	A	A	G	A	G	G	G	G	G	G	A	G	A	G	G	A	G	A	A	A	G
chr05:29100308	A/G	5	29100308	+	NA	NA	NA	NA	NA	NA	A	G	A	A	G	G	G	A	A	G	A	A	A	A	G	A	A	G	G	G	A	G	A	A	A	A	A	A	G	A	G	A	A	G	A	G	G	G	A
chr05:29490231	G/T	5	29490231	+	NA	NA	NA	NA	NA	NA	G	T	G	G	T	T	T	G	T	G	G	G	T	T	G	T	T	T	T	G	G	T	T	G	T	G	G	G	T	G	T	G	G	G	G	G	G	T	G
chr06:244274	A/G	6	244274	+	NA	NA	NA	NA	NA	NA	A	A	A	A	A	A	A	A	A	A	A	A	A	A	A	A	G	A	A	A	A	G	G	A	A	A	A	A	A	A	G	A	A	A	A	A	G	A	A
chr06:400753	G/A	6	400753	+	NA	NA	NA	NA	NA	NA	G	G	A	G	A	A	G	A	A	G	G	G	A	A	A	A	G	G	A	A	A	G	A	G	A	G	A	A	G	A	G	A	A	G	G	A	G	A	G
chr06:646915	G/A	6	646915	+	NA	NA	NA	NA	NA	NA	G	G	A	G	G	G	G	A	A	G	G	G	A	A	A	A	A	G	G	A	A	G	A	G	A	G	G	A	A	A	A	A	A	G	G	A	G	A	G
chr06:677288	A/G	6	677288	+	NA	NA	NA	NA	NA	NA	A	A	A	A	G	G	A	A	A	A	A	A	A	A	G	A	A	A	A	A	A	A	G	A	G	A	A	A	G	A	G	A	A	A	A	A	A	G	A
chr06:1272777	A/G	6	1272777	+	NA	NA	NA	NA	NA	NA	A	A	A	A	G	G	A	G	A	A	A	A	A	A	G	A	G	A	A	A	A	A	G	A	G	A	A	A	G	A	G	G	A	G	A	A	A	G	A
chr06:1378891	A/G	6	1378891	+	NA	NA	NA	NA	NA	NA	A	A	G	A	G	G	A	G	A	A	A	A	A	A	G	A	G	A	A	G	G	A	A	A	G	G	G	G	A	G	A	G	G	G	A	G	A	G	A
chr06:1521855	A/C	6	1521855	+	NA	NA	NA	NA	NA	NA	C	C	A	C	A	A	C	A	C	C	C	C	C	A	A	C	A	C	A	A	A	C	A	C	A	A	A	A	A	A	A	A	A	A	C	A	C	A	A
chr06:1765761	G/T	6	1765761	+	NA	NA	NA	NA	NA	NA	G	G	G	G	G	G	G	G	G	G	G	G	G	G	G	G	G	G	G	G	G	G	G	G	G	G	G	G	G	G	G	G	G	G	G	G	G	G	G
chr06:1768006	C/A	6	1768006	+	NA	NA	NA	NA	NA	NA	C	C	A	C	C	C	A	A	C	C	C	C	C	C	A	C	A	C	A	A	A	A	C	C	A	A	A	A	C	A	C	A	A	A	C	A	C	A	C
chr06:1768998	C/T	6	1768998	+	NA	NA	NA	NA	NA	NA	C	C	T	C	C	C	C	T	C	C	C	C	C	C	T	C	T	C	C	T	T	C	C	C	T	T	T	T	C	T	C	T	T	T	C	T	C	T	C
chr06:2025629	G/A	6	2025629	+	NA	NA	NA	NA	NA	NA	G	G	A	G	A	A	A	A	G	G	G	G	G	G	A	G	G	G	A	A	A	A	A	G	A	A	A	A	G	A	G	A	A	A	G	A	G	G	G
chr06:2430760	C/T	6	2430760	+	NA	NA	NA	NA	NA	NA	T	T	C	C	C	C	C	C	C	T	T	T	T	T	C	T	T	T	C	C	C	C	C	T	C	C	C	C	C	C	C	C	C	C	T	C	C	C	C
chr06:2535102	C/T	6	2535102	+	NA	NA	NA	NA	NA	NA	T	T	C	T	C	C	C	C	C	T	T	T	T	T	C	T	T	T	C	C	C	C	C	T	C	C	C	C	C	C	T	C	C	C	T	C	T	T	T
chr06:2783620	A/G	6	2783620	+	NA	NA	NA	NA	NA	NA	G	G	A	G	A	A	A	A	A	G	G	G	G	G	A	G	G	G	A	A	A	A	A	G	A	A	A	A	A	A	G	A	A	A	G	A	G	G	G
chr06:2808467	G/A	6	2808467	+	NA	NA	NA	NA	NA	NA	A	A	G	A	G	G	G	G	A	A	A	A	A	A	G	A	A	A	G	G	G	G	G	A	G	G	G	G	G	G	A	G	G	G	A	G	A	A	A
chr06:3140863	G/A	6	3140863	+	NA	NA	NA	NA	NA	NA	G	G	A	G	A	A	A	A	G	G	G	G	A	G	A	A	G	G	A	A	A	G	G	G	A	A	A	A	G	A	G	G	A	A	G	A	G	A	G
chr06:3244503	T/C	6	3244503	+	NA	NA	NA	NA	NA	NA	T	T	C	T	C	C	C	C	T	T	T	T	C	T	C	C	T	T	C	C	C	T	T	T	C	C	C	C	T	C	T	T	C	C	T	C	T	C	T
chr06:3431721	G/A	6	3431721	+	NA	NA	NA	NA	NA	NA	A	A	G	A	G	G	G	G	G	A	A	A	G	G	G	G	A	G	G	G	G	A	A	A	G	G	G	G	A	G	G	A	G	G	A	G	G	G	G
chr06:3598843	A/G	6	3598843	+	NA	NA	NA	NA	NA	NA	G	G	A	G	G	G	G	A	A	G	G	G	A	A	G	A	G	A	A	A	A	G	G	G	A	G	A	A	A	A	A	G	A	A	G	A	A	A	A
chr06:3632725	C/T	6	3632725	+	NA	NA	NA	NA	NA	NA	T	T	C	T	T	T	T	C	C	T	T	T	C	C	T	C	T	C	C	C	C	C	C	T	C	C	C	C	C	C	C	T	C	C	T	C	C	C	C
chr06:3721346	T/C	6	3721346	+	NA	NA	NA	NA	NA	NA	T	T	T	T	C	C	C	T	C	T	T	T	T	C	C	T	T	C	T	T	T	T	T	T	T	C	T	T	T	T	T	T	T	T	T	T	C	T	C
chr06:3951547	G/A	6	3951547	+	NA	NA	NA	NA	NA	NA	A	A	G	A	G	G	G	G	G	A	A	A	G	G	G	G	A	G	G	G	G	A	A	A	G	G	G	G	G	G	G	G	G	G	A	G	G	G	G
chr06:4076903	C/T	6	4076903	+	NA	NA	NA	NA	NA	NA	T	T	C	C	C	C	C	C	C	T	T	T	C	C	C	C	T	C	C	C	C	T	T	T	C	C	C	C	C	C	C	C	C	C	T	C	C	C	C
chr06:4641044	T/C	6	4641044	+	NA	NA	NA	NA	NA	NA	C	C	T	T	T	T	T	T	C	C	C	C	T	T	T	T	C	T	C	T	T	C	T	C	T	T	T	T	C	T	T	T	T	T	C	T	T	T	T
chr06:4757948	G/A	6	4757948	+	NA	NA	NA	NA	NA	NA	G	G	A	G	A	A	G	G	G	G	G	G	G	G	G	G	G	G	A	A	A	G	G	G	A	A	A	A	A	A	A	G	A	A	G	A	G	G	G
chr06:5195334	G/C	6	5195334	+	NA	NA	NA	NA	NA	NA	C	C	G	G	G	G	G	C	G	C	C	C	G	G	G	G	C	C	G	G	G	G	G	C	G	G	G	G	G	G	G	G	G	G	C	G	G	G	G
chr06:5707236	A/G	6	5707236	+	NA	NA	NA	NA	NA	NA	A	A	A	G	A	A	G	A	G	A	A	A	G	A	A	G	A	A	A	A	A	G	G	A	G	G	A	A	A	A	G	G	A	A	A	A	A	A	A
chr06:5894169	T/C	6	5894169	+	NA	NA	NA	NA	NA	NA	T	T	T	T	T	T	C	T	T	T	T	T	C	T	T	C	T	T	T	T	T	T	T	T	T	T	T	T	T	T	T	T	T	T	T	T	T	T	T
chr06:6093491	T/C	6	6093491	+	NA	NA	NA	NA	NA	NA	T	T	T	C	T	T	C	T	C	T	T	T	C	T	T	C	T	T	T	T	T	C	T	T	T	T	T	T	T	T	T	T	T	T	T	T	T	T	T
chr06:6508525	A/G	6	6508525	+	NA	NA	NA	NA	NA	NA	A	A	A	G	A	A	G	A	G	A	A	A	G	A	A	G	A	A	G	A	A	G	G	G	G	G	A	A	A	A	G	G	A	A	A	A	A	A	A
chr06:7629011	G/T	6	7629011	+	NA	NA	NA	NA	NA	NA	G	G	G	T	G	G	T	G	T	G	T	G	T	T	G	T	G	G	T	G	G	T	T	T	G	T	T	G	G	G	T	T	G	G	G	G	G	T	T
chr06:8153078	G/A	6	8153078	+	NA	NA	NA	NA	NA	NA	G	G	G	A	G	G	A	G	G	G	G	G	G	A	G	G	A	G	G	G	G	G	G	G	G	A	A	G	G	G	A	A	G	G	A	G	G	A	A
chr06:8405025	G/A	6	8405025	+	NA	NA	NA	NA	NA	NA	G	G	G	A	G	A	A	G	G	G	G	G	G	A	G	G	A	G	G	G	G	G	A	G	G	A	A	A	G	A	G	A	G	G	A	G	G	A	A
chr06:9222038	G/A	6	9222038	+	NA	NA	NA	NA	NA	NA	A	A	G	G	G	G	G	A	A	A	G	A	A	G	G	A	G	A	A	G	G	G	G	A	A	G	G	G	G	G	G	G	G	A	G	G	G	G	G
chr06:9836381	C/A	6	9836381	+	NA	NA	NA	NA	NA	NA	A	A	C	C	C	C	C	C	C	C	C	A	C	C	C	C	C	C	C	C	C	C	C	C	C	C	C	C	C	C	C	C	C	C	C	C	C	C	C
chr06:10006906	G/A	6	10006906	+	NA	NA	NA	NA	NA	NA	A	A	G	G	G	G	A	A	A	A	G	A	A	G	G	A	G	A	A	G	G	G	A	A	A	G	G	G	G	G	A	A	G	A	G	G	G	G	G
chr06:10418594	G/A	6	10418594	+	NA	NA	NA	NA	NA	NA	A	A	G	G	G	G	A	A	A	A	G	A	A	A	G	A	G	A	A	G	G	G	G	A	G	G	G	G	G	G	G	A	G	A	G	G	G	G	A
chr06:10966744	G/A	6	10966744	+	NA	NA	NA	NA	NA	NA	G	G	G	G	G	G	A	G	G	G	G	A	A	G	G	A	G	G	G	G	G	G	G	G	G	G	G	G	G	G	G	G	G	G	G	G	G	G	G
chr06:11131403	A/G	6	11131403	+	NA	NA	NA	NA	NA	NA	A	G	A	A	A	A	G	A	G	A	A	A	A	A	G	A	A	A	G	A	A	A	G	G	G	A	A	A	G	A	G	G	A	G	A	A	A	A	A
chr06:11692013	A/G	6	11692013	+	NA	NA	NA	NA	NA	NA	A	G	A	A	A	A	G	A	G	A	A	A	A	A	A	A	A	A	G	A	A	A	G	G	A	A	A	A	A	A	G	G	A	A	A	A	A	A	A
chr06:12989252	A/G	6	12989252	+	NA	NA	NA	NA	NA	NA	A	G	A	A	G	A	G	A	G	A	A	A	A	A	G	A	A	A	G	A	A	A	G	G	A	A	A	A	G	A	G	G	A	A	A	G	A	A	A
chr06:13702743	G/A	6	13702743	+	NA	NA	NA	NA	NA	NA	G	G	G	G	A	G	A	G	A	G	G	G	G	G	A	G	G	G	A	G	G	G	A	A	G	G	G	G	A	G	A	A	G	G	G	A	G	G	G
chr06:14006726	A/T	6	14006726	+	NA	NA	NA	NA	NA	NA	A	A	A	A	A	A	T	A	T	A	A	A	A	A	A	A	A	A	T	A	A	A	T	T	A	A	A	A	T	A	T	A	A	A	A	T	A	A	A
chr06:14504992	A/G	6	14504992	+	NA	NA	NA	NA	NA	NA	A	A	A	A	A	A	G	A	G	A	A	A	A	A	A	A	A	A	G	A	A	A	G	G	A	A	A	A	G	A	G	A	A	A	A	G	A	A	A
chr06:15358704	C/G	6	15358704	+	NA	NA	NA	NA	NA	NA	C	C	C	C	C	C	G	C	G	C	C	C	C	C	C	C	C	C	G	C	C	C	G	G	C	C	C	C	G	C	G	C	C	C	C	G	C	C	C
chr06:15538142	C/T	6	15538142	+	NA	NA	NA	NA	NA	NA	C	C	C	C	C	C	T	C	T	C	C	C	C	C	C	C	C	C	C	C	C	C	C	C	C	C	C	C	C	C	C	C	C	C	C	C	C	C	C
chr06:16304717	G/T	6	16304717	+	NA	NA	NA	NA	NA	NA	G	G	G	G	G	G	T	G	T	G	G	G	G	G	G	G	G	G	T	G	G	G	T	T	G	G	G	G	T	G	T	G	G	G	G	T	G	G	G
chr06:16614854	G/C	6	16614854	+	NA	NA	NA	NA	NA	NA	G	G	G	G	G	G	C	G	C	G	G	G	G	G	G	G	G	G	C	G	G	G	C	C	G	G	G	G	C	G	C	G	G	G	G	C	G	G	G
chr06:16806254	T/C	6	16806254	+	NA	NA	NA	NA	NA	NA	T	T	T	T	T	T	C	T	C	T	T	T	T	T	T	T	T	T	C	T	T	T	C	C	T	T	T	T	C	T	C	T	T	T	T	C	T	T	T
chr06:17076390	A/G	6	17076390	+	NA	NA	NA	NA	NA	NA	A	A	A	A	A	A	G	A	G	A	A	A	A	A	A	A	A	A	G	A	A	A	G	G	A	A	A	A	G	A	G	G	A	A	A	G	A	A	A
chr06:19462276	C/G	6	19462276	+	NA	NA	NA	NA	NA	NA	C	C	C	C	C	C	G	C	G	C	C	C	C	C	C	C	C	C	G	C	C	C	G	G	C	C	C	C	G	C	G	G	C	C	C	G	C	C	C
chr06:19989362	C/T	6	19989362	+	NA	NA	NA	NA	NA	NA	C	C	C	C	C	C	T	C	T	C	T	C	C	C	T	C	C	C	T	C	C	C	C	T	C	C	C	C	T	C	T	C	C	C	C	T	C	T	C
chr06:20462203	T/A	6	20462203	+	NA	NA	NA	NA	NA	NA	T	T	T	T	T	T	A	T	T	T	A	T	T	T	A	T	T	T	T	T	T	T	T	T	T	T	T	T	T	T	T	T	T	T	T	T	T	T	T
chr06:21246829	T/C	6	21246829	+	NA	NA	NA	NA	NA	NA	C	T	T	T	T	T	C	T	C	T	T	T	C	T	C	C	T	T	C	T	T	C	T	C	T	T	C	T	T	T	C	T	T	T	T	T	T	T	T
chr06:21491695	A/G	6	21491695	+	NA	NA	NA	NA	NA	NA	G	A	A	A	A	A	A	A	A	A	A	A	A	A	A	A	A	A	A	A	A	A	A	A	A	A	G	A	A	A	G	A	A	A	A	A	A	A	A
chr06:21818860	A/C	6	21818860	+	NA	NA	NA	NA	NA	NA	C	A	A	A	A	A	C	A	C	A	A	A	C	A	C	C	A	A	C	A	A	A	A	C	A	A	C	A	A	A	C	A	A	A	A	A	A	A	A
chr06:22371041	T/G	6	22371041	+	NA	NA	NA	NA	NA	NA	G	T	T	T	T	T	G	T	G	T	T	T	G	T	T	G	T	T	T	T	T	T	T	T	T	T	T	T	T	T	T	T	T	T	T	T	T	T	T
chr06:24003856	T/C	6	24003856	+	NA	NA	NA	NA	NA	NA	T	T	T	T	T	T	T	C	C	T	T	C	C	C	T	C	T	T	T	T	T	T	T	C	C	T	T	C	T	C	T	C	T	T	C	T	C	T	T
chr06:24219798	T/C	6	24219798	+	NA	NA	NA	NA	NA	NA	T	T	T	T	T	T	C	C	C	T	T	C	C	C	T	C	T	T	C	T	T	T	T	C	C	T	T	T	T	T	C	T	T	T	C	T	C	C	T
chr06:24502000	T/A	6	24502000	+	NA	NA	NA	NA	NA	NA	T	T	T	T	T	T	A	A	A	T	T	A	A	A	T	A	T	A	A	T	T	T	T	A	A	T	A	T	T	T	A	A	T	T	A	T	A	T	T
chr06:25277863	T/C	6	25277863	+	NA	NA	NA	NA	NA	NA	T	T	T	T	T	T	T	C	T	T	T	T	T	T	T	T	T	T	T	T	T	T	C	T	T	T	T	T	T	T	T	C	T	C	C	T	T	T	T
chr06:26139965	A/G	6	26139965	+	NA	NA	NA	NA	NA	NA	A	A	A	A	A	A	A	A	A	A	A	A	A	G	A	A	A	A	A	A	A	A	A	A	A	A	G	A	A	A	G	A	A	A	A	A	A	A	A
chr06:26513610	A/G	6	26513610	+	NA	NA	NA	NA	NA	NA	G	A	A	A	A	A	G	A	G	A	A	G	G	G	A	G	A	A	G	A	A	A	G	G	G	G	G	A	A	A	G	G	A	A	A	A	A	G	A
chr06:26938344	A/G	6	26938344	+	NA	NA	NA	NA	NA	NA	A	A	A	A	A	A	A	A	A	A	A	A	A	A	A	A	A	A	A	A	A	A	G	A	A	A	G	A	A	A	A	G	A	A	A	A	A	G	A
chr06:27275515	G/A	6	27275515	+	NA	NA	NA	NA	NA	NA	G	G	G	G	G	G	A	G	G	G	G	G	G	G	G	G	G	G	G	G	G	G	A	G	G	A	A	G	G	G	A	A	G	G	G	G	G	A	G
chr06:27364485	G/A	6	27364485	+	NA	NA	NA	NA	NA	NA	G	G	G	G	G	G	A	G	G	G	G	G	G	G	G	G	G	G	G	G	G	G	A	G	G	G	G	G	G	G	G	A	G	G	G	G	G	G	G
chr06:27627615	C/A	6	27627615	+	NA	NA	NA	NA	NA	NA	C	C	C	C	C	C	C	C	C	C	C	C	C	C	C	C	C	C	C	C	C	C	C	C	C	A	C	C	C	C	C	C	C	C	C	C	C	A	C
chr06:28100960	G/A	6	28100960	+	NA	NA	NA	NA	NA	NA	G	G	G	G	G	G	G	G	G	G	G	G	G	G	G	G	G	G	G	G	G	G	G	G	G	G	A	G	G	G	G	G	G	G	G	G	G	A	G
chr06:28107682	G/T	6	28107682	+	NA	NA	NA	NA	NA	NA	G	G	G	G	G	G	G	G	G	G	G	G	G	G	G	G	G	G	G	G	G	G	G	G	G	G	T	G	G	G	G	G	G	G	G	G	G	T	G
chr06:28201282	A/C	6	28201282	+	NA	NA	NA	NA	NA	NA	C	A	A	A	A	A	C	A	A	A	C	C	C	C	C	C	C	A	C	A	A	C	C	C	C	C	C	A	A	A	C	C	A	A	A	A	A	C	A
chr06:28723997	T/A	6	28723997	+	NA	NA	NA	NA	NA	NA	A	T	T	T	T	T	T	T	A	A	A	T	T	T	T	T	T	A	T	A	T	T	A	A	T	A	A	T	A	T	T	T	T	T	T	T	T	A	A
chr06:29056693	A/G	6	29056693	+	NA	NA	NA	NA	NA	NA	G	A	A	A	A	A	A	A	A	A	G	A	A	A	G	A	A	G	A	A	A	A	A	A	A	A	A	A	A	A	A	A	A	A	A	A	A	A	A
chr06:29208264	A/C	6	29208264	+	NA	NA	NA	NA	NA	NA	C	A	A	A	A	A	A	C	A	C	C	A	A	C	C	A	C	C	A	C	A	A	C	A	C	A	C	A	A	A	A	C	A	A	C	A	A	C	C
chr06:29416997	T/C	6	29416997	+	NA	NA	NA	NA	NA	NA	T	T	T	T	T	T	C	T	T	T	T	T	C	T	T	C	T	T	T	T	T	T	T	T	T	T	T	T	T	T	T	T	T	T	T	T	T	T	T
chr06:30809492	G/A	6	30809492	+	NA	NA	NA	NA	NA	NA	G	A	A	G	A	A	G	A	G	G	A	A	G	A	A	G	A	A	G	A	G	A	G	G	G	G	A	A	G	A	G	A	G	A	G	A	A	A	G
chr07:184193	T/C	7	184193	+	NA	NA	NA	NA	NA	NA	T	T	C	C	C	C	T	T	C	T	T	T	T	T	C	T	C	T	T	C	C	C	T	C	C	T	T	C	T	C	C	C	C	T	C	C	C	C	T
chr07:514293	C/T	7	514293	+	NA	NA	NA	NA	NA	NA	C	C	C	C	C	C	C	C	T	C	C	T	T	C	C	T	C	C	T	T	C	C	C	C	C	C	T	C	C	C	T	C	C	C	C	C	C	C	C
chr07:770090	A/C	7	770090	+	NA	NA	NA	NA	NA	NA	A	C	A	A	A	A	C	A	C	A	A	C	C	A	A	C	A	A	C	C	A	A	A	C	A	A	C	A	A	A	C	A	A	A	A	A	A	A	A
chr07:940832	G/A	7	940832	+	NA	NA	NA	NA	NA	NA	G	A	G	G	G	G	A	G	A	G	G	A	A	G	G	A	G	G	A	G	G	A	G	A	G	G	G	G	G	G	G	G	G	G	G	G	G	G	G
chr07:1058718	A/G	7	1058718	+	NA	NA	NA	NA	NA	NA	A	G	A	A	A	A	G	A	G	A	A	G	G	A	A	G	A	A	G	G	A	A	A	A	A	A	G	A	A	A	G	G	A	A	G	A	A	A	A
chr07:1195861	G/A	7	1195861	+	NA	NA	NA	NA	NA	NA	G	A	G	G	G	G	A	G	G	G	G	A	A	G	G	A	G	G	A	A	G	G	G	A	G	G	A	G	G	G	A	A	G	G	A	G	G	G	G
chr07:1317761	G/A	7	1317761	+	NA	NA	NA	NA	NA	NA	G	A	G	G	G	G	A	G	G	G	G	A	A	G	G	A	G	G	A	G	G	A	G	G	G	G	G	G	G	G	G	G	G	G	G	G	G	G	G
chr07:1432567	A/G	7	1432567	+	NA	NA	NA	NA	NA	NA	A	G	A	A	A	A	G	A	A	A	A	G	G	A	A	G	A	A	G	G	A	G	A	G	A	A	G	A	A	A	G	G	A	A	G	A	A	G	A
chr07:1558687	T/C	7	1558687	+	NA	NA	NA	NA	NA	NA	T	C	C	T	T	T	C	T	C	T	T	C	C	T	T	C	C	T	C	C	T	C	C	C	T	C	C	T	C	T	C	C	T	T	C	C	T	C	C
chr07:1865306	A/G	7	1865306	+	NA	NA	NA	NA	NA	NA	A	G	G	A	A	A	G	A	A	A	A	G	G	A	A	G	G	A	G	G	A	G	G	G	A	G	G	G	G	G	G	G	A	A	G	G	A	G	A
chr07:2128881	T/C	7	2128881	+	NA	NA	NA	NA	NA	NA	T	C	C	T	T	T	C	T	T	T	T	C	C	C	T	C	C	T	C	C	T	C	C	C	T	C	C	C	C	C	C	C	T	T	C	C	T	C	T
chr07:2331583	T/G	7	2331583	+	NA	NA	NA	NA	NA	NA	T	G	G	T	T	T	G	T	T	T	T	G	G	G	T	G	G	T	G	G	T	G	G	G	T	G	G	G	G	G	G	G	T	T	G	G	T	G	T
chr07:3616857	C/T	7	3616857	+	NA	NA	NA	NA	NA	NA	C	T	C	C	C	C	T	T	T	T	C	T	T	C	C	T	C	C	T	C	C	T	C	T	C	C	T	C	C	C	T	T	C	T	C	C	T	C	T
chr07:5442983	A/G	7	5442983	+	NA	NA	NA	NA	NA	NA	A	G	A	A	A	A	G	A	A	A	A	A	A	G	A	A	A	A	A	G	A	A	A	A	A	A	G	A	A	A	A	A	A	A	A	A	G	A	A
chr07:5729056	A/G	7	5729056	+	NA	NA	NA	NA	NA	NA	A	A	A	A	A	A	G	A	G	A	A	A	G	G	G	G	A	A	A	A	A	A	A	A	A	A	G	A	A	A	A	A	A	A	A	A	A	A	A
chr07:6029723	A/G	7	6029723	+	NA	NA	NA	NA	NA	NA	A	G	A	A	A	A	G	G	G	A	A	A	G	G	G	G	A	A	A	G	A	A	A	A	A	G	G	A	A	A	G	A	A	A	A	A	G	G	A
chr07:7317122	C/A	7	7317122	+	NA	NA	NA	NA	NA	NA	C	A	C	C	C	C	A	C	C	C	C	C	C	A	A	C	C	C	C	A	C	C	C	C	C	A	A	C	C	C	A	A	C	C	C	C	C	A	C
chr07:8140854	T/C	7	8140854	+	NA	NA	NA	NA	NA	NA	T	C	T	T	T	T	T	T	T	T	T	T	T	C	C	T	T	T	T	C	T	T	T	T	T	T	C	T	C	T	C	C	T	T	T	T	T	T	T
chr07:8320872	G/A	7	8320872	+	NA	NA	NA	NA	NA	NA	G	A	G	G	G	G	A	G	G	G	G	G	G	A	A	G	G	G	G	A	G	G	G	G	G	A	A	G	A	G	A	A	G	G	G	G	G	A	G
chr07:8487862	A/G	7	8487862	+	NA	NA	NA	NA	NA	NA	A	G	A	A	A	A	A	A	A	A	A	A	A	G	G	A	A	A	A	G	A	A	A	A	A	G	G	A	G	A	G	G	A	A	A	A	A	G	A
chr07:11290725	C/T	7	11290725	+	NA	NA	NA	NA	NA	NA	C	C	C	C	T	C	T	C	C	C	C	C	C	T	C	C	C	C	C	C	C	C	C	C	C	T	T	C	C	C	C	C	C	C	C	C	C	T	C
chr07:14729119	A/G	7	14729119	+	NA	NA	NA	NA	NA	NA	A	A	A	A	G	A	G	A	A	A	A	A	A	A	A	A	A	A	A	A	A	A	A	A	A	G	G	A	A	A	A	A	A	A	A	A	A	G	A
chr07:15340454	A/G	7	15340454	+	NA	NA	NA	NA	NA	NA	A	A	A	A	G	A	G	A	A	A	A	A	A	A	A	A	A	A	A	A	A	A	A	A	A	G	G	A	A	A	A	A	A	A	A	A	A	G	A
chr07:16313631	C/T	7	16313631	+	NA	NA	NA	NA	NA	NA	C	C	C	C	T	C	T	C	C	C	C	C	C	C	C	C	C	C	C	C	C	C	C	C	C	T	T	C	C	C	C	C	C	C	C	C	C	C	C
chr07:17654305	A/G	7	17654305	+	NA	NA	NA	NA	NA	NA	A	G	A	A	A	A	G	A	A	A	A	A	A	A	A	A	A	A	A	A	A	A	A	A	A	G	G	A	A	A	G	A	A	A	A	A	A	A	A
chr07:17877865	A/G	7	17877865	+	NA	NA	NA	NA	NA	NA	A	G	A	A	G	A	G	A	A	A	A	A	A	A	A	A	A	A	A	A	A	A	A	A	A	A	G	A	A	A	G	A	A	A	A	A	A	A	A
chr07:18208798	A/T	7	18208798	+	NA	NA	NA	NA	NA	NA	A	A	A	A	T	A	T	A	A	A	A	A	A	A	A	A	A	A	A	A	A	A	A	A	A	T	T	A	A	A	T	A	A	A	A	A	A	T	A
chr07:18503646	C/T	7	18503646	+	NA	NA	NA	NA	NA	NA	C	C	C	C	C	C	T	C	C	C	C	C	C	C	C	C	C	C	C	C	C	C	C	C	C	C	T	C	C	C	T	C	C	C	C	C	C	T	C
chr07:18689329	T/G	7	18689329	+	NA	NA	NA	NA	NA	NA	T	T	T	T	T	T	G	T	T	T	T	T	T	T	T	T	T	T	T	T	T	T	T	T	T	T	G	T	T	T	G	T	T	T	T	T	T	T	T
chr07:18895399	T/C	7	18895399	+	NA	NA	NA	NA	NA	NA	T	T	T	T	T	T	C	T	T	T	T	C	C	C	T	C	T	T	T	C	T	T	T	T	C	C	T	T	T	T	T	T	T	T	T	T	T	C	T
chr07:20514892	T/G	7	20514892	+	NA	NA	NA	NA	NA	NA	T	T	T	G	T	T	T	T	T	T	T	G	G	G	T	G	T	T	T	G	G	G	T	T	G	G	G	T	T	T	G	T	G	T	G	T	T	T	T
chr07:20809098	G/A	7	20809098	+	NA	NA	NA	NA	NA	NA	G	G	G	A	G	G	G	G	G	G	G	G	A	G	G	A	A	G	G	G	A	A	G	A	G	A	A	A	A	A	G	A	A	G	A	G	G	G	A
chr07:21135004	T/C	7	21135004	+	NA	NA	NA	NA	NA	NA	T	T	T	T	T	T	T	T	T	T	T	T	C	T	T	C	T	T	T	T	T	T	T	T	T	C	C	T	T	T	T	T	T	T	T	T	T	T	T
chr07:21539524	T/C	7	21539524	+	NA	NA	NA	NA	NA	NA	T	T	T	T	T	T	T	T	T	T	T	T	C	T	C	C	T	T	T	T	T	T	T	T	T	C	C	T	T	T	T	C	T	T	T	T	T	T	C
chr07:22277144	A/G	7	22277144	+	NA	NA	NA	NA	NA	NA	A	A	A	G	A	A	A	A	A	G	A	A	G	A	A	G	G	A	A	A	G	G	A	G	A	G	G	A	A	A	A	G	G	A	G	A	A	G	A
chr07:22593213	A/G	7	22593213	+	NA	NA	NA	NA	NA	NA	A	A	G	A	G	A	G	A	G	A	G	G	G	G	G	G	A	A	A	G	A	A	A	A	G	A	A	G	A	G	G	A	A	A	A	A	A	A	G
chr07:23087994	A/G	7	23087994	+	NA	NA	NA	NA	NA	NA	A	A	G	A	A	A	G	G	A	A	G	A	G	A	G	G	A	A	A	G	A	A	A	A	G	G	A	G	A	A	G	A	A	A	A	A	A	G	G
chr07:23535052	T/G	7	23535052	+	NA	NA	NA	NA	NA	NA	T	T	T	T	T	T	T	T	T	T	T	G	T	G	T	T	T	G	T	G	T	T	T	T	G	G	G	T	T	T	G	T	T	T	T	T	T	T	T
chr07:23785728	G/T	7	23785728	+	NA	NA	NA	NA	NA	NA	G	G	G	G	G	G	G	G	G	G	G	T	G	T	T	G	G	T	G	G	G	G	G	G	G	T	T	T	G	T	T	G	G	G	G	G	G	G	T
chr07:24194267	G/T	7	24194267	+	NA	NA	NA	NA	NA	NA	G	G	T	G	G	G	G	G	G	G	T	G	T	G	T	T	G	G	G	G	G	G	G	G	G	G	G	G	G	G	G	G	G	G	G	G	G	G	G
chr07:24313817	C/A	7	24313817	+	NA	NA	NA	NA	NA	NA	C	C	C	C	C	C	C	C	C	C	C	A	C	A	A	C	C	A	C	A	C	C	A	C	A	C	A	C	C	C	A	C	C	C	C	C	C	C	C
chr07:24507157	G/T	7	24507157	+	NA	NA	NA	NA	NA	NA	T	T	T	T	G	G	G	T	T	T	T	G	G	G	G	G	G	G	G	G	G	G	G	G	G	G	G	G	T	G	G	T	G	T	T	T	T	T	G
chr07:24636588	C/T	7	24636588	+	NA	NA	NA	NA	NA	NA	C	C	C	C	C	C	C	C	C	C	C	T	T	T	T	T	T	T	C	T	T	C	T	T	T	T	T	C	C	C	T	C	T	C	C	C	C	C	C
chr07:25339609	C/T	7	25339609	+	NA	NA	NA	NA	NA	NA	T	T	C	T	T	T	C	C	T	T	C	T	T	T	C	T	C	T	C	T	C	C	T	C	T	C	T	C	T	C	T	C	C	T	C	C	T	C	C
chr07:25935801	T/C	7	25935801	+	NA	NA	NA	NA	NA	NA	T	C	C	C	C	C	C	C	T	T	C	T	C	T	C	C	C	T	C	T	T	C	C	C	T	C	C	T	T	T	T	C	T	T	C	C	T	C	C
chr07:27021585	A/G	7	27021585	+	NA	NA	NA	NA	NA	NA	G	A	A	A	A	A	A	A	A	A	A	A	A	A	A	A	G	A	A	A	A	A	A	A	A	A	G	A	A	A	A	A	A	A	A	A	A	A	A
chr07:27883987	T/C	7	27883987	+	NA	NA	NA	NA	NA	NA	C	T	T	T	T	T	C	T	T	T	T	T	T	T	T	T	T	T	T	C	T	T	T	T	T	T	C	T	T	T	C	C	T	T	T	T	T	T	T
chr07:28187994	A/T	7	28187994	+	NA	NA	NA	NA	NA	NA	T	A	A	A	A	A	A	A	A	A	A	A	A	A	A	A	T	A	T	A	T	T	A	A	A	A	T	A	A	A	A	A	T	A	A	A	A	A	A
chr07:28409912	T/C	7	28409912	+	NA	NA	NA	NA	NA	NA	T	T	T	T	T	T	T	T	T	C	C	T	T	C	T	T	T	C	T	T	T	T	T	T	T	T	T	T	C	T	C	T	T	C	T	T	C	C	C
chr07:29062014	G/A	7	29062014	+	NA	NA	NA	NA	NA	NA	G	A	G	G	A	A	A	A	A	G	A	A	G	A	G	G	G	G	A	G	G	G	G	A	A	A	A	A	G	A	A	A	G	G	A	G	G	G	G
chr08:213580	G/A	8	213580	+	NA	NA	NA	NA	NA	NA	G	G	G	G	G	G	A	G	G	G	A	G	A	G	G	A	G	G	G	A	A	A	A	A	A	G	G	A	G	A	G	G	A	G	G	G	G	G	G
chr08:528441	G/A	8	528441	+	NA	NA	NA	NA	NA	NA	G	G	G	G	G	G	G	G	G	A	G	A	G	A	G	G	A	A	G	G	G	A	A	A	A	G	A	G	G	G	G	A	G	G	G	G	G	G	A
chr08:658032	C/A	8	658032	+	NA	NA	NA	NA	NA	NA	C	C	C	C	C	C	C	C	C	A	C	C	C	C	C	C	C	C	C	C	C	C	A	C	A	C	C	C	C	C	C	A	C	C	C	C	C	C	A
chr08:811201	G/A	8	811201	+	NA	NA	NA	NA	NA	NA	G	G	G	G	A	A	A	A	G	G	A	G	A	G	G	A	G	G	G	G	G	A	G	A	G	G	G	G	A	G	G	G	G	G	G	G	G	A	G
chr08:1088007	G/A	8	1088007	+	NA	NA	NA	NA	NA	NA	G	G	G	G	G	G	A	A	G	G	G	G	A	G	G	A	G	G	A	G	G	A	G	A	G	G	G	G	G	G	G	G	G	G	A	G	G	A	G
chr08:1198055	T/C	8	1198055	+	NA	NA	NA	NA	NA	NA	T	T	T	T	T	T	C	C	T	T	T	T	C	T	T	C	T	T	T	T	T	C	T	C	T	T	T	T	T	T	T	T	T	T	C	T	T	C	T
chr08:1836529	T/G	8	1836529	+	NA	NA	NA	NA	NA	NA	T	T	T	T	T	T	G	T	T	T	T	T	G	T	T	G	T	T	T	T	T	T	T	T	T	T	T	T	T	T	T	T	T	T	T	T	T	G	T
chr08:2208785	G/C	8	2208785	+	NA	NA	NA	NA	NA	NA	G	G	G	G	G	G	C	C	G	G	G	C	C	G	G	C	C	G	C	G	G	C	C	C	G	G	G	G	G	G	G	C	G	G	C	G	G	C	G
chr08:2673447	A/G	8	2673447	+	NA	NA	NA	NA	NA	NA	A	A	A	A	A	A	A	G	A	A	A	G	G	A	A	G	A	A	A	A	A	A	G	A	A	A	A	A	A	A	A	G	A	A	G	A	A	G	A
chr08:2878924	C/G	8	2878924	+	NA	NA	NA	NA	NA	NA	C	C	C	G	C	C	C	C	G	C	C	C	C	C	C	C	C	C	C	G	G	G	C	C	G	C	C	G	G	G	C	C	G	G	C	C	C	C	C
chr08:3212821	T/C	8	3212821	+	NA	NA	NA	NA	NA	NA	T	T	T	C	T	T	T	T	C	T	T	T	T	T	T	T	T	T	T	C	C	T	T	T	C	T	T	C	T	C	T	T	C	T	T	T	C	C	T
chr08:3365127	A/G	8	3365127	+	NA	NA	NA	NA	NA	NA	A	A	A	G	A	A	A	A	A	A	A	A	A	A	A	A	A	A	A	A	G	A	A	A	A	A	A	A	A	A	A	A	G	A	A	A	A	A	A
chr08:3682006	T/C	8	3682006	+	NA	NA	NA	NA	NA	NA	T	T	C	T	T	C	T	T	T	T	C	T	T	C	T	T	T	C	T	T	T	T	T	T	T	C	T	T	T	T	C	T	T	T	T	T	T	C	T
chr08:3866523	A/G	8	3866523	+	NA	NA	NA	NA	NA	NA	A	A	A	A	A	A	A	A	A	A	G	A	A	G	A	A	A	G	A	A	A	A	A	A	A	A	A	A	A	A	G	A	A	A	A	A	A	G	A
chr08:4190544	C/T	8	4190544	+	NA	NA	NA	NA	NA	NA	C	C	T	C	C	T	C	T	C	C	T	T	T	T	C	T	T	T	C	C	C	C	T	C	C	T	C	C	C	C	C	T	C	C	T	C	T	T	C
chr08:4511882	C/T	8	4511882	+	NA	NA	NA	NA	NA	NA	T	C	T	T	C	T	T	C	T	T	C	C	C	C	T	C	C	C	C	T	T	T	C	C	C	T	C	T	C	T	C	C	T	T	C	C	C	C	T
chr08:4853081	C/T	8	4853081	+	NA	NA	NA	NA	NA	NA	T	C	C	C	C	C	C	T	C	C	T	T	T	T	T	T	T	T	C	C	C	T	T	C	C	C	C	C	C	C	C	C	C	C	T	C	T	T	C
chr08:5082883	G/A	8	5082883	+	NA	NA	NA	NA	NA	NA	G	G	G	A	G	G	A	G	A	A	G	G	G	G	G	G	G	G	G	A	A	G	G	G	G	G	G	A	G	A	G	A	A	A	G	G	G	G	A
chr08:5394572	C/T	8	5394572	+	NA	NA	NA	NA	NA	NA	C	C	T	T	C	C	T	C	T	C	C	T	T	C	C	C	C	C	C	T	T	C	T	T	T	C	C	T	C	T	C	C	T	C	C	C	C	C	T
chr08:5634800	T/C	8	5634800	+	NA	NA	NA	NA	NA	NA	T	T	T	T	T	T	T	C	T	C	C	T	T	C	C	T	C	C	T	T	T	T	T	T	T	C	T	T	T	T	T	T	T	T	C	T	C	C	T
chr08:6269190	T/A	8	6269190	+	NA	NA	NA	NA	NA	NA	T	T	T	T	T	A	T	T	T	A	T	A	A	T	T	A	T	T	T	T	T	T	A	T	A	A	T	T	T	T	A	T	T	A	T	T	T	A	A
chr08:7549599	T/G	8	7549599	+	NA	NA	NA	NA	NA	NA	T	G	T	T	G	G	T	T	T	T	T	T	T	T	T	T	T	G	G	T	T	T	T	T	T	G	G	T	G	T	G	T	T	T	T	G	T	G	T
chr08:7854002	G/T	8	7854002	+	NA	NA	NA	NA	NA	NA	G	T	T	G	T	G	G	G	G	T	T	T	T	T	G	T	G	G	T	G	G	G	T	G	T	G	T	G	T	G	T	G	G	G	G	T	G	G	T
chr08:8386031	C/T	8	8386031	+	NA	NA	NA	NA	NA	NA	C	C	C	C	C	T	C	C	C	T	T	T	T	T	C	T	C	T	C	C	C	C	T	C	T	C	C	C	C	C	C	C	C	C	C	C	C	T	T
chr08:8580913	G/A	8	8580913	+	NA	NA	NA	NA	NA	NA	A	A	A	G	A	G	G	G	A	A	A	A	A	A	G	A	G	G	A	G	G	A	A	G	A	A	A	G	A	G	A	G	G	G	G	A	G	G	A
chr08:8897653	T/C	8	8897653	+	NA	NA	NA	NA	NA	NA	T	C	C	T	C	C	T	T	C	T	T	T	T	C	T	T	T	C	C	T	T	T	T	T	C	C	C	T	C	T	C	T	T	T	C	C	T	C	T
chr08:9289473	G/T	8	9289473	+	NA	NA	NA	NA	NA	NA	T	T	G	G	G	G	G	G	T	G	T	T	T	T	G	T	G	G	T	G	G	G	T	G	T	T	T	G	G	G	T	G	G	G	G	G	G	G	T
chr08:9400516	T/C	8	9400516	+	NA	NA	NA	NA	NA	NA	T	T	C	C	T	T	C	C	C	C	T	T	T	T	C	T	C	T	T	C	C	C	T	C	T	C	T	C	T	C	T	T	C	T	T	T	C	T	C
chr08:9769758	C/T	8	9769758	+	NA	NA	NA	NA	NA	NA	C	T	C	C	C	C	C	C	T	C	T	T	T	T	C	T	C	C	T	C	C	C	T	C	T	T	T	C	T	C	T	C	C	C	T	T	C	C	T
chr08:10105233	T/C	8	10105233	+	NA	NA	NA	NA	NA	NA	T	C	T	T	C	T	T	T	T	T	C	C	C	C	T	C	T	T	C	T	T	C	C	T	C	T	C	T	C	T	C	C	T	C	C	C	T	T	T
chr08:10188041	T/C	8	10188041	+	NA	NA	NA	NA	NA	NA	T	C	T	T	C	T	T	T	T	T	C	C	C	C	T	C	T	T	C	T	T	C	C	T	C	T	C	T	C	T	C	C	T	C	C	C	T	T	T
chr08:10358484	A/G	8	10358484	+	NA	NA	NA	NA	NA	NA	A	A	A	G	A	A	G	G	A	G	A	A	A	A	G	A	G	A	A	G	G	G	A	G	A	A	A	G	A	G	A	G	G	G	A	A	G	A	A
chr08:11248949	G/A	8	11248949	+	NA	NA	NA	NA	NA	NA	G	G	G	A	G	G	A	A	G	A	G	G	G	G	A	G	A	G	G	A	A	G	G	A	G	G	G	A	G	A	G	G	A	G	G	G	A	G	G
chr08:11370680	A/G	8	11370680	+	NA	NA	NA	NA	NA	NA	A	A	A	G	A	A	G	G	A	G	A	A	A	A	G	A	G	A	A	G	G	G	A	G	A	A	A	G	A	G	A	G	G	G	A	A	G	A	A
chr08:11565636	C/T	8	11565636	+	NA	NA	NA	NA	NA	NA	C	T	C	C	T	T	C	C	C	C	T	T	T	T	C	T	C	T	T	C	C	C	T	C	T	C	T	C	T	C	T	C	C	C	C	T	C	T	C
chr08:11727432	C/A	8	11727432	+	NA	NA	NA	NA	NA	NA	C	C	C	A	C	C	A	A	C	A	C	C	C	C	A	C	A	C	C	A	A	A	C	A	C	C	C	A	C	A	C	C	A	C	C	C	A	C	C
chr08:11888511	A/G	8	11888511	+	NA	NA	NA	NA	NA	NA	A	A	A	G	A	A	G	G	A	G	A	A	A	A	G	A	G	A	A	G	G	A	A	G	A	A	A	G	A	G	A	A	G	A	A	A	G	A	A
chr08:12145970	T/G	8	12145970	+	NA	NA	NA	NA	NA	NA	T	T	T	G	T	T	G	G	T	G	T	T	T	T	G	T	G	T	T	G	G	T	T	G	T	T	T	G	T	G	T	T	G	T	T	T	G	T	T
chr08:12421145	A/G	8	12421145	+	NA	NA	NA	NA	NA	NA	A	A	A	G	A	A	G	G	A	G	A	A	A	A	G	A	G	A	A	G	G	G	A	G	A	A	A	G	A	G	A	G	G	G	A	A	G	A	A
chr08:12723619	A/G	8	12723619	+	NA	NA	NA	NA	NA	NA	A	A	A	G	A	A	G	G	A	G	A	A	A	A	G	A	G	A	A	G	G	A	A	G	A	A	A	G	A	G	A	A	G	A	A	A	G	A	A
chr08:13017690	A/G	8	13017690	+	NA	NA	NA	NA	NA	NA	A	A	A	G	A	A	G	G	A	G	A	A	A	A	G	A	G	A	A	G	G	A	A	G	A	A	A	G	A	G	A	A	G	A	A	A	G	A	A
chr08:13354771	C/T	8	13354771	+	NA	NA	NA	NA	NA	NA	C	T	C	C	T	T	C	C	C	C	T	T	T	T	C	T	C	T	T	C	C	C	T	C	T	C	T	C	T	C	T	C	C	C	C	T	C	T	C
chr08:13741571	T/C	8	13741571	+	NA	NA	NA	NA	NA	NA	T	C	T	T	C	C	T	T	T	T	C	C	C	C	T	C	T	C	C	T	T	T	C	T	C	T	C	T	C	T	C	T	T	T	T	C	T	C	T
chr08:13950899	C/T	8	13950899	+	NA	NA	NA	NA	NA	NA	C	T	C	C	T	T	C	C	C	C	T	T	T	T	C	T	C	T	T	C	C	C	T	C	T	T	T	C	T	C	T	C	C	C	C	T	C	T	T
chr08:14184612	C/T	8	14184612	+	NA	NA	NA	NA	NA	NA	C	T	C	C	T	T	C	C	C	C	T	T	T	T	C	T	C	T	T	C	C	C	T	C	T	C	T	C	T	C	T	C	C	C	C	T	C	T	C
chr08:14676962	G/A	8	14676962	+	NA	NA	NA	NA	NA	NA	G	A	G	G	A	A	G	G	G	G	A	A	A	A	G	A	G	A	A	G	G	G	A	G	A	G	A	G	A	G	A	G	G	G	G	A	G	A	G
chr08:14799421	A/G	8	14799421	+	NA	NA	NA	NA	NA	NA	A	A	A	G	A	A	G	G	A	G	A	A	A	A	G	A	G	A	A	G	G	A	A	G	A	A	A	G	A	G	A	A	G	A	A	A	G	A	A
chr08:14986111	G/A	8	14986111	+	NA	NA	NA	NA	NA	NA	G	G	G	A	G	G	A	A	G	A	G	G	G	G	A	G	A	G	G	A	A	A	G	A	G	G	G	A	G	A	G	A	A	A	G	G	A	G	G
chr08:15439243	C/T	8	15439243	+	NA	NA	NA	NA	NA	NA	C	C	C	T	C	C	T	T	C	T	C	C	C	C	T	C	T	C	C	T	T	C	C	T	C	C	C	T	C	T	C	C	T	C	C	C	T	C	C
chr08:15666434	G/A	8	15666434	+	NA	NA	NA	NA	NA	NA	G	G	G	A	G	G	A	A	G	A	G	G	G	G	A	G	A	G	G	A	A	A	G	A	G	G	G	A	G	A	G	A	A	A	G	G	A	G	G
chr08:16618829	C/A	8	16618829	+	NA	NA	NA	NA	NA	NA	C	C	C	A	C	C	A	A	C	A	C	C	C	C	A	C	A	C	C	A	A	A	C	A	C	C	C	A	C	A	C	C	A	C	C	C	A	C	C
chr08:17319167	A/C	8	17319167	+	NA	NA	NA	NA	NA	NA	A	A	A	C	A	A	C	C	A	C	A	A	A	A	C	A	C	A	A	C	C	C	A	C	A	A	A	C	A	C	A	C	C	A	C	A	C	A	A
chr08:17618902	C/T	8	17618902	+	NA	NA	NA	NA	NA	NA	T	T	T	C	T	T	C	C	T	C	T	T	T	T	C	T	C	T	T	C	C	C	T	C	T	T	T	C	T	C	T	C	C	C	C	T	C	T	T
chr08:18108496	G/A	8	18108496	+	NA	NA	NA	NA	NA	NA	A	A	A	G	A	A	G	G	A	G	A	A	A	A	G	A	G	A	A	G	G	G	A	G	A	A	A	G	A	G	A	G	G	G	G	A	G	A	A
chr08:18221884	T/C	8	18221884	+	NA	NA	NA	NA	NA	NA	C	C	C	T	C	C	T	T	C	T	C	C	C	C	T	C	T	C	C	T	T	T	C	T	C	C	C	T	C	T	C	T	T	T	T	C	T	C	C
chr08:18552226	G/A	8	18552226	+	NA	NA	NA	NA	NA	NA	A	A	A	G	A	A	G	G	A	G	A	A	A	A	G	A	G	A	A	G	G	G	A	G	A	A	A	G	A	G	A	G	G	G	G	A	G	A	A
chr08:18585825	G/A	8	18585825	+	NA	NA	NA	NA	NA	NA	A	A	A	G	A	A	G	G	A	G	A	A	A	A	G	A	G	A	A	G	G	G	A	G	A	A	A	G	A	G	A	G	G	G	A	A	G	A	A
chr08:19351882	G/A	8	19351882	+	NA	NA	NA	NA	NA	NA	G	G	G	A	G	G	A	A	G	A	G	G	G	G	A	G	A	G	G	A	A	A	G	A	G	G	G	A	G	A	G	G	A	A	G	G	A	G	G
chr08:19833397	A/C	8	19833397	+	NA	NA	NA	NA	NA	NA	A	A	A	A	A	A	A	A	A	A	A	A	A	A	A	A	A	A	A	A	A	A	A	A	A	C	C	A	A	A	A	A	A	A	A	A	A	A	A
chr08:20053642	T/C	8	20053642	+	NA	NA	NA	NA	NA	NA	C	C	C	T	C	C	T	T	C	T	C	C	C	C	T	C	T	C	C	T	T	T	C	T	C	C	C	T	T	T	C	T	T	T	T	C	T	C	C
chr08:21011651	T/C	8	21011651	+	NA	NA	NA	NA	NA	NA	C	C	C	T	C	C	C	T	C	T	T	C	C	T	T	C	T	T	C	T	T	C	C	T	C	T	C	T	C	T	C	C	T	C	C	C	T	C	T
chr08:21253397	C/T	8	21253397	+	NA	NA	NA	NA	NA	NA	T	T	T	C	T	T	T	C	T	C	C	T	T	C	C	T	C	C	T	C	C	C	T	C	T	T	T	C	T	C	T	C	C	C	C	T	C	T	C
chr08:21667240	C/T	8	21667240	+	NA	NA	NA	NA	NA	NA	C	T	T	C	T	T	T	C	T	C	C	T	T	C	C	T	T	C	T	C	C	T	T	C	T	T	T	C	T	C	T	T	C	T	T	T	C	C	C
chr08:22252502	C/A	8	22252502	+	NA	NA	NA	NA	NA	NA	C	A	A	C	A	A	C	C	A	C	C	A	A	A	C	A	A	C	A	C	C	C	A	C	A	A	A	C	A	C	A	A	C	A	A	A	C	C	C
chr08:22776414	G/A	8	22776414	+	NA	NA	NA	NA	NA	NA	G	A	A	G	A	A	G	G	A	G	A	A	A	A	A	A	A	G	A	G	G	G	A	G	A	A	A	G	A	G	A	A	G	A	A	A	G	G	G
chr08:23713744	T/A	8	23713744	+	NA	NA	NA	NA	NA	NA	A	T	T	T	T	T	T	T	T	T	T	T	T	A	T	T	T	T	T	T	T	T	T	T	T	T	T	T	T	T	A	T	T	T	T	T	T	T	T
chr08:24125399	A/G	8	24125399	+	NA	NA	NA	NA	NA	NA	A	A	A	A	A	A	A	A	A	G	A	G	G	G	A	G	A	A	A	A	A	A	G	A	G	A	A	A	A	A	A	A	A	A	A	A	A	A	G
chr08:24205833	G/A	8	24205833	+	NA	NA	NA	NA	NA	NA	A	G	G	G	G	G	G	G	G	A	G	A	A	A	G	A	G	G	G	G	G	G	A	G	A	G	G	G	G	G	A	G	G	G	G	G	G	G	A
chr08:24753844	T/C	8	24753844	+	NA	NA	NA	NA	NA	NA	C	T	T	T	T	T	T	T	T	C	T	C	C	T	T	C	C	T	T	T	T	T	C	T	C	T	T	T	T	T	C	T	T	T	T	T	T	T	C
chr08:24903648	T/C	8	24903648	+	NA	NA	NA	NA	NA	NA	T	T	T	T	T	T	T	T	T	C	T	C	C	T	C	C	T	T	C	T	T	T	C	T	C	T	T	T	T	T	C	T	T	T	T	T	T	T	C
chr08:25157676	T/G	8	25157676	+	NA	NA	NA	NA	NA	NA	G	T	T	T	T	T	T	T	T	G	T	G	T	T	T	T	T	T	T	T	T	T	T	T	T	T	T	T	T	T	G	T	T	T	T	T	T	T	G
chr08:25467581	T/A	8	25467581	+	NA	NA	NA	NA	NA	NA	A	T	A	T	T	T	T	T	A	T	T	T	T	T	T	T	T	T	A	T	T	T	T	T	T	T	T	T	T	T	A	T	T	A	T	A	T	T	T
chr08:25757847	T/G	8	25757847	+	NA	NA	NA	NA	NA	NA	G	G	T	T	T	T	T	T	T	G	G	G	G	G	T	G	T	T	T	T	T	T	T	T	T	T	T	T	T	T	T	G	T	G	T	T	T	T	G
chr08:26448560	T/G	8	26448560	+	NA	NA	NA	NA	NA	NA	G	T	G	T	T	T	T	T	T	T	T	T	T	T	T	T	T	T	G	T	T	T	T	T	G	T	T	T	T	T	G	T	T	T	T	T	T	T	T
chr08:26709228	A/G	8	26709228	+	NA	NA	NA	NA	NA	NA	A	A	A	A	A	A	G	G	G	A	A	A	A	A	A	A	A	A	A	A	A	G	A	G	A	A	A	A	A	A	A	A	A	A	A	A	G	A	A
chr08:26898822	C/T	8	26898822	+	NA	NA	NA	NA	NA	NA	C	C	T	C	T	T	C	C	C	C	C	C	C	C	T	C	C	C	T	C	C	C	C	C	C	C	C	C	C	C	T	C	C	C	C	C	C	T	C
chr08:27039158	A/C	8	27039158	+	NA	NA	NA	NA	NA	NA	A	A	C	A	C	C	A	C	A	A	A	A	A	A	C	A	A	A	C	A	A	A	A	C	A	A	A	A	A	A	C	A	A	C	A	C	A	C	A
chr08:27282645	G/T	8	27282645	+	NA	NA	NA	NA	NA	NA	G	G	T	G	T	T	G	T	G	G	G	G	G	G	T	G	G	G	T	G	G	G	G	T	T	G	G	G	G	G	T	G	G	T	G	T	G	T	G
chr08:27563586	C/T	8	27563586	+	NA	NA	NA	NA	NA	NA	T	C	C	C	C	C	T	T	C	C	C	T	T	T	C	T	C	T	C	C	C	T	C	T	C	C	T	C	T	C	C	T	C	T	T	C	C	C	C
chr08:28125942	T/C	8	28125942	+	NA	NA	NA	NA	NA	NA	C	T	T	T	T	T	C	T	T	T	T	T	C	C	C	C	T	T	T	T	T	T	T	T	C	T	T	T	T	T	T	C	T	T	T	T	T	T	T
chr09:148594	T/C	9	148594	+	NA	NA	NA	NA	NA	NA	C	C	C	T	C	C	C	C	T	T	T	T	T	C	T	T	C	C	C	C	T	T	T	C	C	T	C	T	T	T	T	T	T	T	T	T	T	C	C
chr09:496013	A/C	9	496013	+	NA	NA	NA	NA	NA	NA	A	C	A	A	C	C	C	C	A	A	C	A	C	C	A	C	A	C	C	C	A	A	A	C	A	A	A	A	C	A	A	A	A	A	A	A	C	A	C
chr09:591085	A/G	9	591085	+	NA	NA	NA	NA	NA	NA	A	A	A	A	A	A	G	G	A	A	G	A	G	A	A	G	A	G	G	G	A	A	A	G	A	A	A	A	G	A	A	A	A	A	A	A	G	A	G
chr09:1098249	T/C	9	1098249	+	NA	NA	NA	NA	NA	NA	T	T	T	T	C	C	C	C	T	T	C	T	C	T	T	C	T	C	C	C	T	T	T	C	T	T	T	T	C	T	T	T	T	T	T	T	C	T	T
chr09:1467951	G/A	9	1467951	+	NA	NA	NA	NA	NA	NA	A	G	A	A	G	G	G	G	A	A	G	G	G	A	A	G	A	G	G	G	A	G	G	G	A	G	A	A	G	A	A	G	A	G	G	G	G	A	G
chr09:2096551	T/C	9	2096551	+	NA	NA	NA	NA	NA	NA	T	C	T	T	C	C	C	C	T	T	C	C	C	T	T	C	T	C	C	T	T	C	C	C	T	C	T	T	C	T	T	C	T	C	T	C	C	T	C
chr09:2298381	C/T	9	2298381	+	NA	NA	NA	NA	NA	NA	T	C	T	T	C	C	C	C	T	T	C	C	C	T	T	C	T	C	C	C	T	C	C	C	T	C	T	T	C	T	T	C	T	C	C	C	C	T	C
chr09:2930321	C/T	9	2930321	+	NA	NA	NA	NA	NA	NA	T	C	T	T	C	C	C	C	T	T	C	C	C	T	T	C	T	C	C	C	T	C	C	C	T	C	T	T	C	T	T	C	T	C	C	C	C	T	C
chr09:3357568	G/A	9	3357568	+	NA	NA	NA	NA	NA	NA	A	G	A	A	G	G	G	G	A	A	G	G	G	G	A	G	A	G	G	G	A	G	G	G	A	G	G	A	G	A	G	G	A	G	G	G	G	A	G
chr09:3603443	C/T	9	3603443	+	NA	NA	NA	NA	NA	NA	T	C	T	T	C	C	C	C	T	T	C	C	C	T	T	C	T	C	C	C	T	C	C	C	T	C	T	T	C	T	T	C	T	C	C	C	C	T	C
chr09:3934768	C/A	9	3934768	+	NA	NA	NA	NA	NA	NA	C	A	C	C	A	A	C	C	C	A	C	A	C	C	C	C	C	C	C	C	C	C	A	C	C	A	C	C	C	C	C	A	C	A	A	A	C	A	C
chr09:4136552	A/G	9	4136552	+	NA	NA	NA	NA	NA	NA	G	A	G	G	A	A	A	A	G	A	A	A	A	A	G	A	G	A	A	A	G	A	A	A	A	A	A	G	A	G	A	A	G	A	A	A	A	G	A
chr09:4650293	T/G	9	4650293	+	NA	NA	NA	NA	NA	NA	T	T	T	T	T	T	G	G	T	T	G	T	G	T	T	G	T	G	G	G	T	G	T	G	T	T	T	T	G	T	T	T	T	T	T	T	G	T	G
chr09:5008706	T/G	9	5008706	+	NA	NA	NA	NA	NA	NA	G	T	G	G	G	G	T	T	G	T	T	T	T	G	G	T	G	T	T	T	G	T	T	T	G	T	G	G	T	G	G	T	G	T	G	T	T	T	T
chr09:5305969	G/A	9	5305969	+	NA	NA	NA	NA	NA	NA	G	G	G	G	G	G	A	A	G	G	A	G	A	G	G	A	G	A	A	A	G	A	G	A	G	G	G	G	A	G	G	G	G	G	G	G	A	G	A
chr09:5812738	C/T	9	5812738	+	NA	NA	NA	NA	NA	NA	T	T	C	C	C	C	C	C	C	T	C	T	C	C	C	C	C	C	C	C	C	C	T	C	C	T	C	C	C	C	C	T	C	T	C	T	C	C	C
chr09:5922125	C/T	9	5922125	+	NA	NA	NA	NA	NA	NA	C	C	T	C	C	T	T	T	C	C	T	C	C	C	C	C	T	T	T	T	C	T	C	T	C	C	T	C	T	C	C	C	C	C	T	C	T	T	T
chr09:6093984	T/C	9	6093984	+	NA	NA	NA	NA	NA	NA	T	T	C	T	C	C	C	T	T	T	C	T	C	T	T	C	C	T	T	T	T	C	T	T	T	T	C	T	C	T	T	T	T	T	C	T	C	C	T
chr09:6252407	G/A	9	6252407	+	NA	NA	NA	NA	NA	NA	G	G	A	G	G	G	A	G	G	G	G	G	A	G	G	A	A	G	G	G	G	G	G	G	G	G	A	G	G	G	G	G	G	G	A	G	G	A	G
chr09:6774928	C/T	9	6774928	+	NA	NA	NA	NA	NA	NA	C	C	C	C	C	C	T	C	C	C	T	C	C	C	C	C	C	C	C	C	C	C	C	C	C	C	C	C	C	C	C	C	C	C	C	C	C	C	C
chr09:6796269	C/T	9	6796269	+	NA	NA	NA	NA	NA	NA	T	T	C	C	T	T	C	T	C	T	C	T	T	C	C	T	C	T	T	T	C	C	T	T	C	T	C	C	C	C	C	T	C	T	C	T	C	C	T
chr09:6913547	C/G	9	6913547	+	NA	NA	NA	NA	NA	NA	C	C	C	G	C	C	G	C	G	C	G	C	C	G	G	C	C	C	C	G	G	G	C	C	G	C	C	G	G	G	G	C	G	C	C	C	G	C	C
chr09:7116276	T/G	9	7116276	+	NA	NA	NA	NA	NA	NA	T	T	G	G	T	T	T	T	G	T	T	T	T	T	G	T	T	T	T	T	G	T	T	T	T	T	T	G	T	G	T	T	G	T	T	T	T	T	T
chr09:7280339	C/T	9	7280339	+	NA	NA	NA	NA	NA	NA	C	C	T	C	T	T	T	C	T	C	C	C	T	C	C	T	C	C	C	C	C	C	C	C	C	C	C	C	C	C	C	C	C	C	C	C	C	T	C
chr09:8043218	C/T	9	8043218	+	NA	NA	NA	NA	NA	NA	C	T	T	C	C	C	C	C	C	C	C	C	C	C	C	C	C	T	T	C	C	C	C	T	C	C	C	C	C	C	C	C	C	C	T	C	C	C	T
chr09:8511436	A/G	9	8511436	+	NA	NA	NA	NA	NA	NA	A	A	G	G	G	G	G	G	A	A	A	A	A	A	G	A	G	G	A	G	G	A	A	G	G	A	A	G	A	G	A	A	G	A	A	A	G	G	A
chr09:8851945	C/T	9	8851945	+	NA	NA	NA	NA	NA	NA	C	C	T	T	C	T	T	T	C	C	C	C	T	C	T	T	T	T	C	T	T	C	C	T	C	C	C	T	C	T	C	C	T	C	C	C	C	T	C
chr09:9252104	C/G	9	9252104	+	NA	NA	NA	NA	NA	NA	C	C	G	C	C	C	C	C	C	C	G	C	C	G	C	C	C	C	C	C	C	G	C	C	G	C	C	C	G	C	C	C	C	C	G	C	C	C	C
chr09:9626056	A/G	9	9626056	+	NA	NA	NA	NA	NA	NA	A	A	G	A	G	G	A	A	A	A	G	A	A	G	A	A	A	G	A	G	A	G	A	A	G	A	A	A	G	A	A	A	A	A	A	A	A	A	A
chr09:9784212	T/G	9	9784212	+	NA	NA	NA	NA	NA	NA	T	T	G	T	G	G	T	T	T	T	T	T	T	G	T	T	T	G	T	G	T	T	T	T	G	T	T	T	T	T	T	T	T	T	G	T	T	T	T
chr09:9945591	C/T	9	9945591	+	NA	NA	NA	NA	NA	NA	T	T	C	C	C	C	C	C	C	T	C	T	T	C	C	T	C	C	T	C	C	C	T	T	C	T	T	C	C	C	T	T	C	T	T	T	T	T	T
chr09:10119114	G/A	9	10119114	+	NA	NA	NA	NA	NA	NA	G	G	G	A	A	A	G	A	A	G	G	G	G	G	A	G	A	A	G	A	A	G	G	A	A	G	G	A	G	A	G	G	A	G	A	G	A	G	G
chr09:10324014	G/A	9	10324014	+	NA	NA	NA	NA	NA	NA	A	A	G	G	G	G	G	G	G	A	A	A	A	G	G	A	G	G	A	G	G	A	G	G	G	G	A	G	A	G	A	A	G	A	G	A	A	G	A
chr09:10757351	A/G	9	10757351	+	NA	NA	NA	NA	NA	NA	G	G	G	A	A	A	A	A	A	G	A	G	G	A	A	G	A	A	G	A	A	A	A	A	A	A	G	A	A	A	G	G	A	G	A	G	G	G	G
chr09:10934233	T/C	9	10934233	+	NA	NA	NA	NA	NA	NA	C	C	T	T	T	T	T	T	T	C	T	C	C	T	T	C	T	T	C	T	T	T	T	T	T	C	C	T	T	T	C	C	T	C	T	C	C	T	C
chr09:11237877	C/T	9	11237877	+	NA	NA	NA	NA	NA	NA	T	T	C	C	C	C	C	C	C	T	C	T	T	C	C	T	C	C	T	C	C	C	T	C	C	T	T	C	C	C	T	T	C	T	C	T	T	C	T
chr09:11746684	A/G	9	11746684	+	NA	NA	NA	NA	NA	NA	G	G	A	A	A	A	A	A	A	G	A	G	G	A	A	G	A	A	G	A	A	A	G	A	A	G	G	A	A	A	G	G	A	G	A	G	G	A	G
chr09:11848827	G/A	9	11848827	+	NA	NA	NA	NA	NA	NA	G	G	A	A	A	A	A	A	G	G	G	G	G	G	A	G	A	A	G	G	A	G	G	A	A	G	G	A	G	A	G	G	A	G	G	G	G	G	G
chr09:11871485	G/T	9	11871485	+	NA	NA	NA	NA	NA	NA	T	T	G	G	G	G	G	G	G	T	T	T	T	T	G	T	G	G	T	T	G	G	G	G	G	T	T	G	G	G	T	T	G	T	T	T	T	G	T
chr09:12029697	C/T	9	12029697	+	NA	NA	NA	NA	NA	NA	C	C	C	C	C	C	C	C	T	C	C	C	C	C	C	C	C	C	C	C	C	T	C	C	C	C	C	C	T	C	C	C	C	C	C	C	C	T	C
chr09:12326525	A/G	9	12326525	+	NA	NA	NA	NA	NA	NA	A	A	G	A	G	G	A	A	A	A	A	A	A	A	A	A	A	A	A	A	A	G	A	A	A	G	A	A	G	A	A	A	A	A	A	A	A	G	A
chr09:14920092	G/A	9	14920092	+	NA	NA	NA	NA	NA	NA	G	A	G	G	A	A	A	G	G	G	G	G	G	G	G	G	G	G	G	G	G	G	G	G	A	G	G	G	G	G	A	G	G	G	A	G	G	G	A
chr09:15322775	A/G	9	15322775	+	NA	NA	NA	NA	NA	NA	A	G	A	G	A	A	G	A	A	A	G	A	A	A	A	A	G	G	A	A	A	A	A	G	G	A	A	A	A	A	A	G	A	G	A	A	A	A	G
chr09:15429734	G/T	9	15429734	+	NA	NA	NA	NA	NA	NA	T	T	G	T	G	T	G	T	G	G	G	G	G	T	T	G	G	G	G	G	G	G	G	G	G	G	G	G	G	G	T	G	G	G	T	G	G	G	T
chr09:16616509	T/C	9	16616509	+	NA	NA	NA	NA	NA	NA	C	C	T	C	T	T	T	T	T	T	C	T	T	T	T	T	C	C	T	C	T	T	T	C	T	T	T	T	T	T	T	C	T	T	C	T	T	T	C
chr09:17213519	T/C	9	17213519	+	NA	NA	NA	NA	NA	NA	T	T	T	T	T	T	C	T	T	T	T	T	T	T	T	T	T	T	T	T	T	T	T	T	T	C	C	T	T	T	T	C	T	T	C	T	T	T	T
chr09:17447522	A/G	9	17447522	+	NA	NA	NA	NA	NA	NA	A	A	A	A	A	A	G	A	A	A	A	A	A	A	A	A	A	A	A	A	A	A	A	A	A	A	A	A	A	A	A	G	A	A	G	A	A	A	A
chr09:17707080	A/G	9	17707080	+	NA	NA	NA	NA	NA	NA	A	A	A	A	A	A	A	A	A	A	A	A	A	A	A	A	A	A	A	A	A	A	A	A	A	A	A	A	A	A	A	G	A	A	G	A	A	A	A
chr09:19322095	G/A	9	19322095	+	NA	NA	NA	NA	NA	NA	G	G	A	G	A	A	A	G	G	G	G	G	G	G	A	G	A	A	G	A	A	G	A	G	G	A	G	A	G	A	G	G	A	G	A	A	G	G	G
chr09:19683788	T/C	9	19683788	+	NA	NA	NA	NA	NA	NA	T	T	C	T	C	C	T	T	T	T	T	T	T	T	C	T	C	C	T	C	C	T	T	C	T	C	T	C	T	C	T	T	C	T	C	C	T	T	T
chr09:20138174	T/A	9	20138174	+	NA	NA	NA	NA	NA	NA	A	A	T	T	T	T	A	A	A	A	A	A	A	T	T	A	T	T	A	T	T	A	A	T	T	T	A	T	A	T	T	A	T	T	T	T	A	T	T
chr09:20682114	A/C	9	20682114	+	NA	NA	NA	NA	NA	NA	A	C	A	A	A	A	C	C	C	A	A	C	C	A	A	C	A	A	C	A	A	C	A	A	C	A	A	A	C	A	A	C	A	A	A	A	A	A	A
chr09:21148430	A/G	9	21148430	+	NA	NA	NA	NA	NA	NA	A	A	A	A	G	G	A	A	A	G	A	G	G	A	A	G	A	A	G	A	A	A	A	A	A	A	A	A	A	A	A	A	A	A	G	A	G	G	A
chr09:21348882	G/A	9	21348882	+	NA	NA	NA	NA	NA	NA	A	A	A	G	G	G	A	G	G	G	G	A	A	A	G	A	G	A	G	A	A	G	G	G	G	G	G	A	G	A	G	G	A	G	G	A	G	A	G
chr09:21612758	T/C	9	21612758	+	NA	NA	NA	NA	NA	NA	T	T	C	C	T	T	T	C	C	T	T	T	T	C	C	T	T	C	T	C	C	T	C	C	C	T	T	C	T	C	C	T	C	C	C	C	T	C	C
chr09:21667022	A/G	9	21667022	+	NA	NA	NA	NA	NA	NA	A	A	A	G	A	A	A	A	A	G	A	A	A	A	A	A	G	A	G	A	A	A	A	A	A	A	G	A	G	A	A	A	A	A	A	A	A	A	A
chr09:21885499	T/C	9	21885499	+	NA	NA	NA	NA	NA	NA	C	C	T	T	C	C	C	T	T	T	C	C	C	T	C	C	C	T	T	T	T	C	T	C	T	C	T	T	T	T	T	C	T	T	T	T	C	T	T
chr09:21896910	C/T	9	21896910	+	NA	NA	NA	NA	NA	NA	T	T	C	C	T	T	T	C	C	C	T	T	T	C	T	T	T	C	C	C	C	T	C	T	C	T	C	C	C	C	C	T	C	C	C	C	T	C	C
chr09:22076185	T/C	9	22076185	+	NA	NA	NA	NA	NA	NA	T	T	C	T	T	T	T	C	C	T	T	T	T	T	T	T	T	C	T	C	C	T	T	T	T	T	T	C	T	C	T	T	C	T	C	C	T	C	C
chr10:146531	T/C	10	146531	+	NA	NA	NA	NA	NA	NA	C	T	C	T	T	T	C	C	C	T	C	C	C	T	T	C	C	C	C	T	T	C	C	C	T	T	T	T	C	T	T	C	T	T	T	T	T	T	C
chr10:790044	C/G	10	790044	+	NA	NA	NA	NA	NA	NA	C	C	C	C	C	C	C	C	C	C	C	C	C	G	C	C	C	C	C	C	C	C	C	C	C	G	G	C	C	C	C	C	C	C	C	C	G	C	C
chr10:1562931	T/A	10	1562931	+	NA	NA	NA	NA	NA	NA	T	T	A	T	A	A	A	T	T	T	T	T	T	T	A	T	T	T	T	T	T	T	T	A	T	A	A	T	T	T	T	A	T	T	A	A	A	T	A
chr10:1873548	C/T	10	1873548	+	NA	NA	NA	NA	NA	NA	T	C	T	C	T	T	T	C	C	C	T	C	C	T	T	C	T	T	C	C	C	C	C	C	C	T	T	C	C	C	C	T	C	C	C	T	T	C	T
chr10:2129424	T/C	10	2129424	+	NA	NA	NA	NA	NA	NA	T	C	T	T	T	T	T	C	C	T	T	C	C	T	T	C	T	T	C	T	T	C	C	T	C	T	T	T	C	T	C	T	T	C	C	T	C	C	T
chr10:3358419	T/C	10	3358419	+	NA	NA	NA	NA	NA	NA	T	T	T	C	T	T	C	T	C	C	C	T	T	C	T	T	T	C	C	C	C	C	T	T	T	T	T	C	C	C	T	T	C	C	T	T	T	T	T
chr10:3400212	C/T	10	3400212	+	NA	NA	NA	NA	NA	NA	T	C	T	C	T	T	C	T	C	C	C	T	T	C	T	T	C	C	C	C	C	C	T	T	T	T	T	C	C	C	T	T	C	C	T	T	T	T	T
chr10:4019997	C/T	10	4019997	+	NA	NA	NA	NA	NA	NA	C	C	T	C	C	C	C	T	T	C	C	T	T	C	C	T	C	C	T	C	C	T	T	T	T	C	C	C	C	C	T	T	C	T	T	C	T	T	C
chr10:4281052	T/C	10	4281052	+	NA	NA	NA	NA	NA	NA	C	C	C	T	C	C	C	T	C	C	T	T	T	C	C	T	T	T	C	C	T	C	C	T	T	C	C	C	T	C	C	C	T	C	C	C	C	T	C
chr10:5257224	T/C	10	5257224	+	NA	NA	NA	NA	NA	NA	C	T	T	T	T	T	C	T	T	T	T	T	T	T	T	T	T	T	T	T	T	T	T	T	T	T	T	T	T	T	C	C	T	T	C	T	T	C	C
chr10:5488256	C/T	10	5488256	+	NA	NA	NA	NA	NA	NA	C	C	T	T	C	C	C	C	C	C	T	C	C	C	C	C	T	T	C	T	T	C	C	C	C	C	T	T	C	T	T	T	T	C	C	T	T	T	T
chr10:5826161	T/G	10	5826161	+	NA	NA	NA	NA	NA	NA	T	G	T	T	T	T	G	T	T	G	T	T	T	G	T	T	T	T	G	G	G	G	T	T	T	T	T	G	G	G	T	T	G	G	G	T	T	T	T
chr10:6648158	C/T	10	6648158	+	NA	NA	NA	NA	NA	NA	C	T	C	C	C	C	T	C	C	T	C	C	C	T	C	C	C	C	T	T	T	T	C	C	C	C	C	T	T	T	C	C	T	T	T	C	C	C	C
chr10:6798684	C/T	10	6798684	+	NA	NA	NA	NA	NA	NA	T	T	C	C	C	C	T	C	C	T	C	C	C	T	C	C	C	C	T	T	T	T	C	C	C	C	C	T	T	T	C	C	T	T	T	C	C	C	C
chr10:7120214	G/A	10	7120214	+	NA	NA	NA	NA	NA	NA	A	A	G	G	G	G	A	G	G	A	G	G	G	A	G	G	G	G	A	A	A	A	G	G	G	G	G	A	A	A	G	G	A	A	A	G	G	G	G
chr10:7530092	G/A	10	7530092	+	NA	NA	NA	NA	NA	NA	G	G	G	A	A	A	G	G	A	G	G	A	A	G	A	A	G	G	G	G	G	G	A	G	A	A	G	G	G	G	A	A	G	G	G	G	G	G	G
chr10:8404652	C/T	10	8404652	+	NA	NA	NA	NA	NA	NA	C	C	C	T	T	T	C	T	T	C	C	T	T	C	T	T	C	C	C	C	C	C	T	T	T	T	C	C	C	C	T	T	C	C	C	C	T	T	T
chr10:8795028	C/T	10	8795028	+	NA	NA	NA	NA	NA	NA	C	C	C	T	T	T	C	C	T	C	C	T	T	C	T	T	C	C	C	C	C	C	T	C	T	T	C	C	C	C	T	T	C	C	C	C	T	T	T
chr10:9095431	C/T	10	9095431	+	NA	NA	NA	NA	NA	NA	C	C	C	T	T	T	C	T	T	C	C	T	T	C	T	T	C	C	C	C	C	C	T	T	T	T	T	C	C	C	T	T	C	C	C	C	T	T	T
chr10:10293012	C/A	10	10293012	+	NA	NA	NA	NA	NA	NA	C	C	A	A	A	A	C	A	A	C	A	A	A	C	A	A	A	A	C	C	C	C	A	A	A	A	A	C	C	C	C	C	C	C	C	A	A	C	C
chr10:10476379	C/A	10	10476379	+	NA	NA	NA	NA	NA	NA	C	C	A	A	A	A	A	A	A	C	A	A	A	C	A	A	A	A	C	C	C	C	A	A	A	A	A	C	C	C	A	A	C	C	C	A	A	A	A
chr10:11195773	A/C	10	11195773	+	NA	NA	NA	NA	NA	NA	C	C	A	A	A	A	A	A	A	A	A	A	A	A	A	A	A	A	C	C	C	C	A	A	A	A	C	C	C	C	A	A	C	C	C	A	A	C	A
chr10:11563555	C/T	10	11563555	+	NA	NA	NA	NA	NA	NA	T	T	T	T	C	C	C	C	T	C	T	C	C	T	C	C	T	T	T	C	C	C	T	C	C	T	T	C	T	C	T	C	C	C	C	T	C	T	T
chr10:11664750	G/A	10	11664750	+	NA	NA	NA	NA	NA	NA	G	G	G	G	G	G	G	G	G	G	G	G	G	G	G	G	G	G	G	G	G	G	G	G	G	G	G	G	G	G	G	G	G	G	G	G	G	G	G
chr10:11918679	T/G	10	11918679	+	NA	NA	NA	NA	NA	NA	T	G	T	T	T	T	T	T	T	T	T	T	T	T	T	T	T	T	G	T	T	G	T	T	T	T	T	T	G	T	T	T	T	G	G	T	G	T	T
chr10:12145295	C/T	10	12145295	+	NA	NA	NA	NA	NA	NA	C	T	C	C	T	T	C	C	T	C	T	C	C	T	T	C	C	C	T	C	C	T	T	C	T	T	T	C	T	C	T	T	C	T	T	T	C	C	C
chr10:12658334	A/G	10	12658334	+	NA	NA	NA	NA	NA	NA	A	G	A	A	G	G	A	A	A	A	G	A	A	A	G	A	A	A	A	A	A	A	A	A	A	A	A	A	A	A	A	A	A	A	A	A	A	A	A
chr10:12780901	A/G	10	12780901	+	NA	NA	NA	NA	NA	NA	A	G	A	A	G	G	A	A	G	A	G	A	A	A	G	A	A	A	G	A	A	G	G	A	A	A	A	A	G	A	A	A	A	G	G	A	A	G	A
chr10:13551338	A/G	10	13551338	+	NA	NA	NA	NA	NA	NA	A	A	A	A	A	A	A	G	A	A	A	G	G	G	A	G	A	A	A	A	A	A	A	A	G	A	A	A	A	A	A	A	A	A	A	A	A	A	A
chr10:13778768	G/A	10	13778768	+	NA	NA	NA	NA	NA	NA	A	A	G	G	G	G	G	A	G	G	G	A	A	A	G	A	G	G	A	G	G	A	G	A	A	A	G	A	A	A	A	A	G	A	A	G	G	G	G
chr10:14086902	G/A	10	14086902	+	NA	NA	NA	NA	NA	NA	G	A	G	A	G	G	G	G	A	G	A	G	G	G	G	G	G	G	A	A	A	A	A	A	G	A	A	G	A	G	A	A	A	A	G	G	A	A	G
chr10:14640458	G/A	10	14640458	+	NA	NA	NA	NA	NA	NA	G	G	A	A	G	G	A	G	A	G	A	G	G	A	G	G	G	G	G	A	A	G	A	G	G	A	G	G	G	G	G	G	A	G	G	A	G	G	G
chr10:14777004	G/A	10	14777004	+	NA	NA	NA	NA	NA	NA	G	G	G	G	G	G	G	G	G	G	G	G	G	A	G	G	G	G	G	G	G	G	G	G	G	G	G	G	G	G	G	G	G	G	A	A	G	G	G
chr10:15824876	G/A	10	15824876	+	NA	NA	NA	NA	NA	NA	G	A	A	G	G	G	A	G	G	A	G	G	G	A	A	G	A	A	G	G	G	G	G	G	G	A	G	G	G	G	A	G	G	G	G	A	A	G	A
chr10:16229530	T/G	10	16229530	+	NA	NA	NA	NA	NA	NA	T	T	T	T	T	T	T	T	T	T	T	T	T	T	T	T	T	T	T	T	T	T	T	G	T	T	T	G	T	G	T	T	T	T	G	T	T	T	T
chr10:16742656	A/G	10	16742656	+	NA	NA	NA	NA	NA	NA	A	G	A	A	G	G	A	A	G	A	G	G	G	A	A	G	A	A	G	A	A	G	G	G	G	G	G	G	G	G	G	G	A	G	G	A	A	A	A
chr10:17397576	A/G	10	17397576	+	NA	NA	NA	NA	NA	NA	A	G	A	A	A	A	A	A	G	A	G	G	G	A	A	G	A	A	G	A	A	G	G	G	G	G	G	G	G	G	G	G	A	G	G	A	A	A	A
chr10:18098744	A/G	10	18098744	+	NA	NA	NA	NA	NA	NA	A	G	A	A	G	G	A	G	G	G	G	G	G	A	A	G	A	G	G	A	A	G	A	A	G	A	A	A	A	A	A	A	A	A	A	A	A	G	G
chr10:18302926	A/G	10	18302926	+	NA	NA	NA	NA	NA	NA	A	G	A	A	G	G	A	G	G	G	G	G	G	G	A	G	A	G	G	A	A	G	A	A	G	G	A	A	A	A	A	A	A	A	A	A	A	G	G
chr10:18583084	G/T	10	18583084	+	NA	NA	NA	NA	NA	NA	G	T	G	G	T	T	G	T	T	T	T	G	T	G	G	T	G	T	T	G	G	T	G	G	T	T	G	G	G	G	G	G	G	G	G	G	G	T	T
chr10:18852690	T/C	10	18852690	+	NA	NA	NA	NA	NA	NA	T	C	T	T	C	C	C	C	C	C	C	T	C	T	T	C	T	T	C	T	T	C	C	T	C	C	T	T	T	T	T	T	T	T	T	T	T	C	C
chr10:19025553	A/G	10	19025553	+	NA	NA	NA	NA	NA	NA	A	G	A	G	G	G	G	G	G	G	G	A	G	A	A	G	A	A	G	A	A	G	G	A	G	G	A	A	A	A	A	A	A	A	A	A	A	G	G
chr10:19217152	G/A	10	19217152	+	NA	NA	NA	NA	NA	NA	G	A	G	A	A	A	G	A	A	A	G	G	A	G	G	A	G	G	A	G	G	A	A	G	A	G	G	G	G	G	G	G	G	G	G	G	G	G	G
chr10:19378143	C/A	10	19378143	+	NA	NA	NA	NA	NA	NA	C	C	C	A	A	A	A	A	A	A	A	C	C	C	C	C	A	C	C	C	C	A	C	A	C	C	C	A	C	A	C	C	C	C	A	C	C	C	A
chr10:19421322	C/T	10	19421322	+	NA	NA	NA	NA	NA	NA	T	T	C	C	C	C	C	C	C	C	C	T	T	T	T	T	C	T	T	C	C	C	T	C	T	C	C	C	T	C	C	T	C	T	C	C	C	C	C
chr10:19678268	T/G	10	19678268	+	NA	NA	NA	NA	NA	NA	G	T	G	T	T	T	T	T	G	T	T	G	T	G	T	T	T	G	T	T	G	T	T	T	T	G	G	G	G	G	G	G	G	G	T	G	G	G	T
chr10:19899160	G/A	10	19899160	+	NA	NA	NA	NA	NA	NA	G	G	A	G	G	G	G	A	G	G	G	G	A	G	G	A	G	G	G	A	A	G	A	G	A	A	A	A	G	A	A	G	A	G	G	A	G	A	G
chr10:20272810	A/G	10	20272810	+	NA	NA	NA	NA	NA	NA	G	A	A	A	G	G	A	A	A	A	A	G	A	G	A	A	A	G	A	A	A	A	A	A	A	G	A	A	A	A	A	G	A	A	A	G	A	G	A
chr10:20723502	A/G	10	20723502	+	NA	NA	NA	NA	NA	NA	A	A	G	A	G	G	A	A	A	G	A	G	A	G	A	A	A	G	A	G	G	A	A	A	A	G	G	G	G	G	G	G	G	A	A	G	G	A	A
chr10:21338558	T/C	10	21338558	+	NA	NA	NA	NA	NA	NA	C	T	C	T	T	T	C	T	T	T	T	T	C	T	T	C	C	T	C	T	T	C	C	C	C	T	C	T	T	T	T	T	T	T	C	T	T	C	T
chr10:21596449	A/G	10	21596449	+	NA	NA	NA	NA	NA	NA	G	A	G	A	G	G	A	A	G	A	G	A	G	G	G	G	G	A	G	A	A	G	A	G	A	A	A	A	A	A	A	A	A	A	G	A	A	G	G
chr10:22979577	T/C	10	22979577	+	NA	NA	NA	NA	NA	NA	T	T	T	T	C	C	C	T	T	T	T	T	T	C	T	T	T	T	T	T	T	C	T	T	T	C	T	T	T	T	T	T	T	C	T	T	T	T	T
chr11:256688	T/G	11	256688	+	NA	NA	NA	NA	NA	NA	G	G	T	T	T	T	T	T	T	G	G	T	T	T	G	T	T	G	T	T	T	T	T	T	T	T	T	T	T	T	T	G	T	G	T	T	T	T	T
chr11:650148	T/G	11	650148	+	NA	NA	NA	NA	NA	NA	T	T	G	G	T	T	T	T	T	T	T	G	G	G	T	G	G	T	G	G	G	T	G	G	T	G	T	G	G	G	G	T	G	T	T	G	G	G	T
chr11:2393690	C/T	11	2393690	+	NA	NA	NA	NA	NA	NA	C	C	T	C	C	C	C	T	C	C	C	C	C	C	C	C	T	T	C	C	C	C	C	C	C	T	T	C	T	C	C	C	C	T	T	T	C	T	C
chr11:2875870	T/G	11	2875870	+	NA	NA	NA	NA	NA	NA	T	T	T	T	T	T	G	T	T	T	T	T	T	T	T	T	T	G	T	T	T	T	T	T	T	T	T	T	T	T	G	T	T	G	T	T	T	G	T
chr11:3802930	A/G	11	3802930	+	NA	NA	NA	NA	NA	NA	A	A	G	G	G	G	A	A	A	A	A	A	A	G	A	A	G	G	G	G	G	G	G	A	G	G	G	A	G	A	G	A	G	A	A	G	G	G	A
chr11:4783262	C/T	11	4783262	+	NA	NA	NA	NA	NA	NA	C	C	T	T	C	C	C	C	C	C	C	C	C	C	C	C	C	C	T	T	T	C	T	C	C	C	C	C	T	C	T	C	T	C	C	T	C	T	C
chr11:5615885	A/G	11	5615885	+	NA	NA	NA	NA	NA	NA	G	A	A	A	G	G	A	A	A	A	A	A	A	A	A	A	A	A	A	A	A	A	A	A	A	G	A	A	A	A	G	A	A	A	A	A	A	G	A
chr11:6088667	C/T	11	6088667	+	NA	NA	NA	NA	NA	NA	T	C	T	T	T	T	C	C	C	C	C	C	C	C	C	C	C	C	C	T	T	C	C	C	C	T	C	C	C	C	C	C	T	C	C	T	T	C	C
chr11:6472086	C/A	11	6472086	+	NA	NA	NA	NA	NA	NA	A	C	A	A	A	A	A	C	C	C	C	C	C	C	C	C	C	C	C	A	A	C	C	C	C	A	C	C	C	C	C	C	A	C	C	A	A	C	C
chr11:7434978	A/C	11	7434978	+	NA	NA	NA	NA	NA	NA	A	C	A	A	C	C	C	A	C	C	A	C	A	A	C	A	A	C	C	A	A	C	A	C	C	A	C	A	A	A	A	C	A	C	A	A	A	A	C
chr11:7542820	C/T	11	7542820	+	NA	NA	NA	NA	NA	NA	C	T	C	C	T	T	T	C	C	T	C	T	C	C	T	C	C	T	T	C	C	T	C	T	T	C	T	C	C	C	C	T	C	T	C	C	C	C	T
chr11:8083891	G/A	11	8083891	+	NA	NA	NA	NA	NA	NA	G	G	G	G	A	A	A	A	A	G	G	G	G	G	A	G	A	G	G	G	G	A	A	A	A	G	G	A	G	A	G	A	G	G	A	G	G	G	G
chr11:8247118	T/C	11	8247118	+	NA	NA	NA	NA	NA	NA	T	T	T	T	C	C	C	C	C	T	T	T	T	C	C	T	C	T	T	T	T	T	T	C	T	T	T	T	T	T	T	T	T	T	C	T	T	C	T
chr11:8601502	A/C	11	8601502	+	NA	NA	NA	NA	NA	NA	A	A	A	A	C	C	C	A	A	A	A	A	A	A	C	A	C	A	A	A	A	A	C	C	C	A	A	A	A	A	A	C	A	A	A	A	C	A	A
chr11:8786491	A/G	11	8786491	+	NA	NA	NA	NA	NA	NA	A	A	G	G	A	A	A	G	G	A	A	A	A	A	A	A	A	A	A	G	G	G	A	A	A	A	A	G	A	G	G	A	G	G	G	G	G	G	A
chr11:9183139	G/A	11	9183139	+	NA	NA	NA	NA	NA	NA	A	A	G	G	G	G	A	G	G	A	G	A	A	G	G	A	A	A	A	G	G	G	G	G	G	A	A	G	A	G	G	G	G	A	G	G	G	G	A
chr11:9413614	G/A	11	9413614	+	NA	NA	NA	NA	NA	NA	A	A	G	G	G	G	A	G	G	A	G	A	A	G	G	A	A	A	A	G	G	G	A	G	G	A	G	G	A	G	G	A	G	A	G	G	G	G	A
chr11:9561302	G/T	11	9561302	+	NA	NA	NA	NA	NA	NA	T	T	G	G	G	G	T	G	G	T	G	T	T	G	G	T	T	T	T	G	G	G	G	G	G	T	T	G	T	G	G	G	G	T	G	G	G	G	T
chr11:10741559	T/G	11	10741559	+	NA	NA	NA	NA	NA	NA	T	T	T	T	G	G	T	T	T	T	G	T	T	G	G	T	T	T	T	T	T	T	G	T	G	T	T	T	T	T	G	G	T	T	T	T	T	G	T
chr11:11600170	T/C	11	11600170	+	NA	NA	NA	NA	NA	NA	T	T	T	T	C	C	C	T	T	T	C	T	T	C	C	T	T	T	T	T	T	T	C	T	C	T	T	T	T	T	C	C	T	T	T	T	C	C	T
chr11:11715177	T/C	11	11715177	+	NA	NA	NA	NA	NA	NA	T	T	T	T	C	C	T	T	T	T	T	T	T	T	C	T	T	T	T	T	T	T	C	T	C	T	T	T	T	T	T	C	T	T	T	T	T	T	T
chr11:12142966	A/G	11	12142966	+	NA	NA	NA	NA	NA	NA	A	A	A	A	G	G	A	A	A	A	A	A	A	A	G	A	A	A	A	A	A	A	G	A	G	A	A	A	A	A	A	G	A	A	A	A	A	A	A
chr11:12583306	G/A	11	12583306	+	NA	NA	NA	NA	NA	NA	G	G	G	G	A	A	G	G	G	G	G	G	G	G	A	G	G	G	G	G	G	G	A	G	A	G	G	G	G	G	G	A	G	G	G	G	G	G	G
chr11:13926471	A/G	11	13926471	+	NA	NA	NA	NA	NA	NA	A	A	A	A	G	G	G	A	A	A	G	A	A	G	G	A	A	A	A	A	A	A	G	A	G	A	A	A	A	A	G	G	A	A	A	A	G	G	A
chr11:14737362	T/A	11	14737362	+	NA	NA	NA	NA	NA	NA	T	T	T	T	A	A	A	T	T	T	A	T	T	A	A	T	T	T	T	T	T	T	A	T	A	T	T	T	T	T	A	A	T	T	T	T	A	A	T
chr11:15447862	T/C	11	15447862	+	NA	NA	NA	NA	NA	NA	T	T	T	T	C	C	C	T	T	T	C	T	T	C	C	T	T	T	T	T	T	T	C	T	C	T	T	T	T	T	C	C	T	T	T	T	C	C	T
chr11:15638505	T/C	11	15638505	+	NA	NA	NA	NA	NA	NA	T	T	T	T	C	C	C	T	T	T	T	T	T	T	C	T	T	T	T	T	T	T	C	T	C	T	T	T	T	T	T	C	T	T	T	T	C	T	T
chr11:15850522	A/C	11	15850522	+	NA	NA	NA	NA	NA	NA	A	A	A	A	C	C	C	C	A	A	C	A	A	C	C	A	A	A	A	A	A	A	C	A	C	A	A	A	A	A	C	C	A	A	A	A	C	A	A
chr11:16284824	A/C	11	16284824	+	NA	NA	NA	NA	NA	NA	C	C	A	A	A	A	A	A	A	C	A	C	C	A	A	C	C	C	C	A	A	A	A	C	A	C	C	A	C	A	A	A	A	C	A	A	C	A	C
chr11:16440431	T/G	11	16440431	+	NA	NA	NA	NA	NA	NA	T	T	G	G	T	T	G	G	G	T	T	T	T	T	T	T	T	T	T	G	G	G	G	T	G	T	T	G	T	G	T	G	G	T	G	G	T	T	T
chr11:17047762	C/T	11	17047762	+	NA	NA	NA	NA	NA	NA	T	T	C	C	C	C	C	T	C	T	C	T	C	C	C	C	T	T	T	C	C	C	T	T	T	C	C	C	C	C	C	T	C	T	C	C	C	C	T
chr11:17292835	G/T	11	17292835	+	NA	NA	NA	NA	NA	NA	G	G	T	T	T	T	G	G	G	G	T	G	T	T	T	T	G	G	G	T	T	T	G	G	G	T	T	T	T	T	T	G	T	G	T	T	T	T	G
chr11:17489208	C/G	11	17489208	+	NA	NA	NA	NA	NA	NA	C	C	G	G	C	C	C	G	G	C	G	C	C	G	G	C	C	C	C	G	G	G	G	C	G	C	C	G	C	G	C	G	G	G	G	G	C	C	C
chr11:17908099	A/G	11	17908099	+	NA	NA	NA	NA	NA	NA	G	G	A	A	A	A	A	A	A	G	A	G	A	A	A	A	G	G	G	A	A	A	G	G	A	A	A	A	A	A	A	A	A	A	A	A	A	A	G
chr11:18290104	C/A	11	18290104	+	NA	NA	NA	NA	NA	NA	A	A	C	C	C	C	C	C	C	A	C	A	C	C	C	C	A	A	A	C	C	C	A	A	C	C	C	C	C	C	C	C	C	C	C	C	C	C	A
chr11:18483298	T/C	11	18483298	+	NA	NA	NA	NA	NA	NA	C	C	T	T	T	T	C	T	T	C	T	C	T	T	T	T	C	C	C	T	T	T	C	C	T	T	T	T	T	T	T	T	T	T	C	T	T	T	C
chr11:18936070	G/A	11	18936070	+	NA	NA	NA	NA	NA	NA	A	A	G	G	G	G	A	G	G	A	G	A	A	G	G	A	A	A	A	G	G	G	A	A	G	A	A	G	A	G	A	G	G	A	G	G	A	G	A
chr11:18993024	T/C	11	18993024	+	NA	NA	NA	NA	NA	NA	T	T	C	C	T	T	T	C	C	T	C	T	T	T	C	T	T	T	T	C	C	C	T	C	C	T	T	C	T	C	T	C	C	T	C	C	C	T	T
chr11:19648542	T/A	11	19648542	+	NA	NA	NA	NA	NA	NA	A	A	T	T	T	T	A	A	T	A	A	T	T	T	T	T	A	A	A	T	T	T	T	T	T	A	A	T	A	T	A	T	T	A	T	T	A	A	A
chr11:19898835	T/G	11	19898835	+	NA	NA	NA	NA	NA	NA	T	T	T	T	G	G	T	T	T	T	G	G	G	T	G	G	T	T	T	T	T	T	G	T	G	T	T	T	G	T	T	G	T	T	T	T	T	T	T
chr11:20074439	T/C	11	20074439	+	NA	NA	NA	NA	NA	NA	C	C	T	T	T	T	T	T	T	C	T	T	T	C	T	T	C	C	T	T	T	T	T	T	T	C	C	T	T	T	T	T	T	C	T	T	C	C	C
chr11:20239426	A/G	11	20239426	+	NA	NA	NA	NA	NA	NA	A	A	G	A	G	G	A	G	A	A	G	A	A	A	G	A	A	A	A	A	A	G	A	G	G	A	A	G	G	G	A	A	A	A	G	G	A	A	A
chr11:20353609	T/C	11	20353609	+	NA	NA	NA	NA	NA	NA	T	T	C	C	T	T	C	T	C	T	C	C	C	T	C	C	T	T	C	C	C	C	T	T	T	T	T	C	C	C	C	T	C	T	T	C	T	T	T
chr11:20647651	G/A	11	20647651	+	NA	NA	NA	NA	NA	NA	A	A	G	G	G	G	G	G	G	A	G	G	G	A	G	G	A	A	G	G	G	G	G	G	G	A	A	G	G	G	G	G	G	A	G	G	G	A	A
chr11:20837771	T/C	11	20837771	+	NA	NA	NA	NA	NA	NA	C	T	C	C	T	T	T	C	T	T	T	T	T	T	T	T	C	T	T	T	C	C	T	C	T	T	T	C	T	C	T	T	C	T	C	T	T	T	T
chr11:21190115	C/T	11	21190115	+	NA	NA	NA	NA	NA	NA	C	C	C	C	C	C	C	C	C	C	C	C	T	C	C	T	C	C	C	C	C	C	C	C	C	C	C	C	C	C	C	C	C	C	C	C	C	C	C
chr11:21446099	C/T	11	21446099	+	NA	NA	NA	NA	NA	NA	T	T	C	C	T	T	C	C	C	T	C	T	C	T	C	C	T	T	T	C	C	C	T	C	C	T	T	C	C	C	T	C	C	T	C	C	C	T	T
chr11:21689303	G/A	11	21689303	+	NA	NA	NA	NA	NA	NA	G	G	A	A	G	G	G	A	G	G	A	A	G	G	A	G	G	G	G	G	A	A	G	G	A	G	G	A	G	A	G	G	A	G	A	G	G	G	G
chr11:21691103	C/T	11	21691103	+	NA	NA	NA	NA	NA	NA	C	C	T	T	C	C	C	T	C	C	T	T	T	C	T	T	C	C	C	C	T	T	T	T	T	T	C	T	T	T	C	T	T	C	T	T	T	T	C
chr11:22044151	T/G	11	22044151	+	NA	NA	NA	NA	NA	NA	G	G	T	T	T	T	G	G	G	G	G	T	T	T	T	T	G	G	G	T	T	T	T	G	T	T	G	T	T	T	T	G	T	T	G	T	T	G	G
chr11:22440795	G/A	11	22440795	+	NA	NA	NA	NA	NA	NA	G	G	G	G	A	A	G	G	G	G	A	G	G	G	G	G	A	A	G	G	G	G	A	G	A	G	G	G	A	G	G	G	G	G	A	G	A	G	G
chr11:22453819	C/T	11	22453819	+	NA	NA	NA	NA	NA	NA	T	T	C	C	C	C	T	C	T	T	C	C	T	T	C	C	C	T	T	T	C	C	C	C	C	T	T	C	C	C	C	C	C	T	C	C	C	C	T
chr11:22562351	A/G	11	22562351	+	NA	NA	NA	NA	NA	NA	G	G	A	A	G	G	G	A	G	G	A	G	G	G	A	G	A	G	G	G	A	A	A	A	A	G	G	A	A	A	G	A	A	G	A	A	A	A	G
chr11:22912310	C/A	11	22912310	+	NA	NA	NA	NA	NA	NA	A	A	C	C	A	A	A	C	A	A	C	A	A	A	C	A	C	A	C	A	C	C	C	C	C	A	A	C	C	C	C	C	C	A	C	C	C	C	A
chr11:23023708	A/C	11	23023708	+	NA	NA	NA	NA	NA	NA	A	A	C	C	A	A	A	C	A	A	C	A	A	A	A	A	C	A	A	A	C	C	A	C	C	A	A	C	C	C	A	C	C	A	C	C	C	A	A
chr11:23080452	C/T	11	23080452	+	NA	NA	NA	NA	NA	NA	T	T	C	C	T	T	T	C	T	T	C	T	C	T	T	C	C	T	T	T	C	C	T	C	C	T	T	C	C	C	T	T	C	T	C	C	C	T	T
chr11:23083051	A/C	11	23083051	+	NA	NA	NA	NA	NA	NA	C	C	A	A	C	C	C	A	C	C	A	C	A	C	C	A	A	C	C	C	A	A	C	A	A	C	C	A	A	A	C	C	A	C	A	A	A	C	C
chr11:24100905	T/C	11	24100905	+	NA	NA	NA	NA	NA	NA	T	T	T	T	T	T	T	T	T	T	C	T	T	T	T	T	C	T	C	T	T	T	T	T	C	T	T	T	C	T	C	C	T	T	C	T	C	T	T
chr11:24585862	C/T	11	24585862	+	NA	NA	NA	NA	NA	NA	T	T	C	C	T	T	T	C	T	T	C	T	T	T	C	T	C	T	T	C	C	C	T	C	C	T	T	C	C	C	T	C	C	T	C	C	C	T	T
chr11:25135188	A/G	11	25135188	+	NA	NA	NA	NA	NA	NA	A	A	A	A	G	G	A	G	A	G	G	A	A	A	G	A	A	A	G	A	A	A	G	G	G	A	A	A	G	A	G	A	A	G	G	A	A	A	A
chr11:25279481	A/G	11	25279481	+	NA	NA	NA	NA	NA	NA	A	A	A	A	G	G	A	A	A	A	G	A	A	A	G	A	A	A	A	A	A	A	A	A	A	A	A	A	A	A	A	A	A	A	A	A	A	A	A
chr11:25432067	A/G	11	25432067	+	NA	NA	NA	NA	NA	NA	A	A	A	A	G	G	A	G	A	G	G	A	A	A	G	A	A	A	G	A	A	A	G	G	G	G	A	A	G	A	G	A	A	G	G	A	A	A	A
chr11:25562299	C/A	11	25562299	+	NA	NA	NA	NA	NA	NA	C	C	C	C	A	A	C	A	C	C	A	C	C	C	A	C	C	C	C	C	C	C	C	A	A	C	C	C	A	C	C	C	C	A	A	C	C	C	C
chr11:25811598	C/T	11	25811598	+	NA	NA	NA	NA	NA	NA	C	C	C	C	T	T	C	T	C	C	T	C	C	C	T	C	C	C	T	C	C	C	T	T	T	C	C	C	T	C	T	C	C	T	T	C	C	C	C
chr11:26300403	A/G	11	26300403	+	NA	NA	NA	NA	NA	NA	A	A	A	A	G	G	A	A	A	A	G	A	A	A	G	A	A	A	A	A	A	A	A	A	G	A	A	A	G	A	A	A	A	A	A	A	A	A	A
chr11:27603799	A/C	11	27603799	+	NA	NA	NA	NA	NA	NA	A	A	A	A	A	A	A	A	A	C	A	A	A	A	A	A	A	A	A	A	A	A	A	A	A	A	A	A	C	A	A	A	A	A	A	C	A	A	A
chr11:27817978	T/C	11	27817978	+	NA	NA	NA	NA	NA	NA	T	C	T	T	C	C	C	C	T	C	C	C	T	T	C	T	C	T	C	C	T	C	T	T	T	T	T	T	C	T	C	T	T	C	C	C	C	C	T
chr11:27994133	C/T	11	27994133	+	NA	NA	NA	NA	NA	NA	C	C	C	C	T	T	T	T	C	C	T	T	C	C	T	C	T	C	T	C	C	T	C	T	T	C	C	C	T	C	T	C	C	T	C	C	C	T	T
chr11:28625316	G/T	11	28625316	+	NA	NA	NA	NA	NA	NA	G	T	G	G	G	G	G	G	G	T	G	G	G	G	G	G	G	G	G	G	G	G	G	G	G	G	G	G	T	G	T	G	G	T	G	T	G	G	G
chr11:28966693	C/G	11	28966693	+	NA	NA	NA	NA	NA	NA	G	G	C	C	C	C	C	C	C	G	C	G	G	G	C	G	C	G	C	C	C	G	C	C	G	C	C	C	C	C	C	G	C	G	C	G	C	C	C
chr12:350921	A/C	12	350921	+	NA	NA	NA	NA	NA	NA	A	A	C	A	A	C	C	A	A	A	A	A	A	C	A	A	A	A	A	A	A	A	A	C	A	A	C	A	A	A	A	A	A	A	A	C	A	A	A
chr12:2324105	T/C	12	2324105	+	NA	NA	NA	NA	NA	NA	T	T	C	T	C	C	T	T	T	T	T	T	T	C	T	T	T	T	C	C	T	T	T	T	T	T	C	T	T	T	T	T	T	T	T	C	T	T	C
chr12:2651274	G/A	12	2651274	+	NA	NA	NA	NA	NA	NA	G	A	A	G	A	A	A	A	G	A	G	G	G	A	A	G	A	G	A	A	G	A	G	A	G	G	A	A	G	A	A	A	G	G	A	A	A	G	A
chr12:3086293	G/T	12	3086293	+	NA	NA	NA	NA	NA	NA	G	T	G	G	G	G	T	G	G	T	G	G	G	G	T	G	G	G	T	G	G	T	T	G	G	G	G	G	G	G	G	G	G	G	G	G	T	G	G
chr12:3217524	A/G	12	3217524	+	NA	NA	NA	NA	NA	NA	A	G	A	A	G	G	A	G	A	G	A	A	A	G	A	A	G	A	G	G	A	A	G	G	A	G	G	G	A	G	G	G	A	A	G	G	G	A	G
chr12:3285571	T/C	12	3285571	+	NA	NA	NA	NA	NA	NA	C	T	T	C	T	T	T	T	C	T	C	C	C	T	T	C	T	C	T	T	C	T	T	T	C	C	T	T	C	T	T	T	C	C	T	T	T	C	T
chr12:3544726	T/G	12	3544726	+	NA	NA	NA	NA	NA	NA	T	G	G	T	G	G	T	T	T	G	T	T	T	G	G	T	T	T	G	G	T	T	G	T	T	G	G	T	T	T	T	T	T	T	T	G	G	T	T
chr12:3679918	G/A	12	3679918	+	NA	NA	NA	NA	NA	NA	G	G	G	A	G	G	G	G	A	G	A	G	G	G	G	G	G	G	G	G	A	G	G	G	G	A	G	G	A	G	G	G	A	G	G	G	G	G	G
chr12:3843753	C/A	12	3843753	+	NA	NA	NA	NA	NA	NA	C	A	A	C	A	A	A	C	C	A	C	C	C	A	A	C	C	C	C	A	C	C	C	C	C	C	A	C	C	C	C	C	C	C	C	A	A	C	C
chr12:4433511	A/G	12	4433511	+	NA	NA	NA	NA	NA	NA	A	A	G	A	G	G	G	A	A	A	A	A	A	G	G	A	A	A	A	A	A	A	A	A	A	A	G	A	A	A	A	A	A	A	A	G	A	A	A
chr12:4554103	A/G	12	4554103	+	NA	NA	NA	NA	NA	NA	A	G	G	A	G	G	G	A	G	G	A	A	A	G	G	A	A	A	A	G	A	A	A	A	A	G	G	A	A	A	A	A	A	A	A	G	G	A	A
chr12:5041059	T/G	12	5041059	+	NA	NA	NA	NA	NA	NA	T	G	G	T	G	G	T	T	T	G	T	T	T	G	G	T	T	T	G	G	T	T	T	T	T	T	G	T	T	T	G	T	T	T	T	G	G	T	T
chr12:7114076	G/T	12	7114076	+	NA	NA	NA	NA	NA	NA	T	G	G	T	G	G	G	G	G	G	T	T	T	G	G	T	G	T	G	G	T	G	G	G	G	G	G	G	G	G	G	G	T	T	G	G	G	T	G
chr12:7445812	T/G	12	7445812	+	NA	NA	NA	NA	NA	NA	T	G	G	T	G	G	G	T	T	T	T	T	T	G	G	T	T	T	G	G	T	T	G	T	G	G	G	T	T	T	G	G	T	G	T	G	G	T	G
chr12:8070782	C/A	12	8070782	+	NA	NA	NA	NA	NA	NA	C	C	A	C	A	A	A	C	A	C	C	C	C	A	A	C	C	C	C	A	C	A	A	C	A	A	A	C	C	C	A	C	C	C	C	A	A	C	A
chr12:8240608	T/C	12	8240608	+	NA	NA	NA	NA	NA	NA	T	T	C	T	C	C	T	T	C	T	T	T	T	C	C	T	T	T	C	C	T	C	C	T	C	C	C	T	T	T	C	T	T	T	T	C	C	T	C
chr12:8794364	C/A	12	8794364	+	NA	NA	NA	NA	NA	NA	C	C	C	C	C	C	A	A	A	A	C	A	A	C	C	A	A	C	A	C	C	A	C	A	C	C	C	A	A	A	C	A	C	C	A	C	C	A	C
chr12:8913217	A/G	12	8913217	+	NA	NA	NA	NA	NA	NA	A	A	A	A	A	A	G	A	G	A	A	G	G	A	A	G	G	A	A	A	A	G	A	G	A	A	A	A	A	A	A	A	A	A	A	A	A	G	A
chr12:9120135	G/A	12	9120135	+	NA	NA	NA	NA	NA	NA	G	G	A	G	A	A	G	G	G	G	G	G	G	G	A	G	G	G	G	G	G	G	G	G	G	G	A	G	G	G	G	G	G	G	G	A	G	G	G
chr12:9540170	G/A	12	9540170	+	NA	NA	NA	NA	NA	NA	G	G	G	G	G	G	G	G	A	G	G	G	A	G	G	A	G	G	A	G	G	G	G	G	G	G	G	G	G	G	G	G	G	G	G	G	G	A	G
chr12:10051752	G/T	12	10051752	+	NA	NA	NA	NA	NA	NA	G	G	G	G	G	G	T	G	T	G	G	T	T	G	G	T	G	G	T	G	G	T	G	G	G	G	G	G	G	G	G	T	G	G	G	G	G	T	G
chr12:10469146	A/G	12	10469146	+	NA	NA	NA	NA	NA	NA	A	A	A	A	A	A	A	A	G	A	A	A	G	A	A	G	A	A	G	A	A	G	A	A	A	A	A	A	A	A	A	A	A	A	A	A	A	G	A
chr12:10509878	A/G	12	10509878	+	NA	NA	NA	NA	NA	NA	A	A	A	A	A	A	G	A	G	A	A	G	G	A	A	G	A	A	G	A	A	G	A	A	A	A	A	A	A	A	A	A	A	A	A	A	A	G	A
chr12:11257069	G/A	12	11257069	+	NA	NA	NA	NA	NA	NA	G	G	G	G	G	G	A	G	A	G	G	A	A	G	G	A	G	G	A	G	G	A	G	A	G	G	G	G	G	G	G	A	G	G	G	G	G	A	G
chr12:11720114	T/C	12	11720114	+	NA	NA	NA	NA	NA	NA	T	T	T	T	T	T	C	T	C	T	T	C	C	T	T	C	T	T	C	T	T	C	T	C	T	T	T	T	T	T	T	C	T	T	T	T	T	C	T
chr12:12075622	T/C	12	12075622	+	NA	NA	NA	NA	NA	NA	T	T	T	T	T	T	C	T	C	T	T	C	C	T	T	C	T	T	C	T	T	C	T	C	T	T	T	T	T	T	T	C	T	T	T	T	T	C	T
chr12:12509917	T/C	12	12509917	+	NA	NA	NA	NA	NA	NA	T	T	T	T	T	T	C	T	T	T	T	C	C	T	T	C	T	T	C	T	T	T	T	T	T	T	T	T	T	T	T	C	T	T	T	T	T	C	T
chr12:12904225	C/T	12	12904225	+	NA	NA	NA	NA	NA	NA	C	C	C	C	C	C	T	C	T	C	C	C	T	C	C	T	C	C	T	C	C	T	C	T	C	C	C	C	C	C	C	T	C	C	C	C	C	T	C
chr12:13248798	A/G	12	13248798	+	NA	NA	NA	NA	NA	NA	G	A	A	A	A	A	G	G	G	G	G	A	G	G	A	G	G	G	A	A	A	A	A	G	A	A	A	G	G	G	A	A	A	A	G	A	A	G	A
chr12:13764151	G/T	12	13764151	+	NA	NA	NA	NA	NA	NA	T	G	G	G	G	G	T	T	T	T	T	G	T	T	G	T	T	T	G	G	G	G	G	T	G	G	G	T	T	T	G	G	G	G	T	G	G	T	G
chr12:13948879	G/A	12	13948879	+	NA	NA	NA	NA	NA	NA	A	G	G	G	G	G	A	A	A	A	A	G	A	A	G	A	A	A	G	G	G	G	G	A	G	G	G	A	A	A	G	G	G	G	A	G	G	A	G
chr12:14060565	T/C	12	14060565	+	NA	NA	NA	NA	NA	NA	C	T	T	T	T	T	C	C	C	C	C	C	C	C	T	C	C	C	T	T	T	T	T	C	T	T	T	C	C	C	T	T	T	T	C	T	T	C	T
chr12:14489210	C/A	12	14489210	+	NA	NA	NA	NA	NA	NA	A	C	C	C	C	C	C	A	C	A	A	A	C	A	C	C	A	A	A	C	C	C	C	A	C	C	C	A	A	A	C	C	C	C	A	C	C	C	C
chr12:14599449	C/T	12	14599449	+	NA	NA	NA	NA	NA	NA	C	C	C	C	C	C	T	C	T	C	C	C	T	C	C	T	C	C	C	C	C	T	C	C	C	C	C	C	C	C	C	C	C	C	C	C	C	T	T
chr12:14835375	T/C	12	14835375	+	NA	NA	NA	NA	NA	NA	C	T	T	T	T	T	T	C	T	C	C	C	T	C	T	T	C	C	T	T	T	T	T	C	T	T	T	T	C	T	T	T	T	T	C	T	T	C	T
chr12:14936674	G/A	12	14936674	+	NA	NA	NA	NA	NA	NA	G	G	G	G	G	G	A	G	A	G	G	G	A	G	G	A	G	G	A	G	G	A	G	G	G	G	G	G	G	G	G	A	G	G	G	G	G	A	A
chr12:15342492	C/T	12	15342492	+	NA	NA	NA	NA	NA	NA	C	T	T	T	T	T	T	C	C	C	C	C	C	C	C	C	C	C	C	T	T	C	T	C	T	C	C	C	C	C	T	C	T	T	C	C	T	C	T
chr12:15573598	C/A	12	15573598	+	NA	NA	NA	NA	NA	NA	A	A	C	C	C	C	C	A	C	A	A	C	C	A	C	C	A	A	C	C	C	C	A	A	C	C	C	A	A	A	A	C	C	C	A	C	A	C	A
chr12:15757091	T/C	12	15757091	+	NA	NA	NA	NA	NA	NA	T	T	T	T	C	C	C	T	C	T	T	C	C	T	C	C	T	T	T	C	C	C	T	T	T	C	T	T	T	T	T	T	C	T	T	C	T	C	T
chr12:15960393	A/G	12	15960393	+	NA	NA	NA	NA	NA	NA	A	G	G	G	G	G	A	A	A	A	A	A	A	A	A	A	A	A	A	G	G	A	G	A	G	A	A	A	A	A	G	A	G	G	A	A	G	A	A
chr12:16591134	C/T	12	16591134	+	NA	NA	NA	NA	NA	NA	T	C	C	C	C	C	C	T	T	T	T	T	C	T	T	C	T	T	T	C	C	T	C	T	C	C	T	T	T	T	C	T	C	C	T	C	C	T	C
chr12:16990670	C/A	12	16990670	+	NA	NA	NA	NA	NA	NA	A	C	C	C	C	C	A	C	A	C	A	A	C	A	C	C	C	A	C	C	C	C	C	C	C	C	A	C	C	C	C	C	C	C	C	C	C	A	A
chr12:17443323	T/C	12	17443323	+	NA	NA	NA	NA	NA	NA	C	T	T	T	T	T	C	T	C	T	C	C	T	C	T	T	T	C	T	T	T	T	T	C	T	T	C	T	T	T	T	C	T	T	T	T	T	C	C
chr12:17571574	A/G	12	17571574	+	NA	NA	NA	NA	NA	NA	A	A	A	A	A	A	G	G	A	G	A	A	A	A	A	A	G	A	A	A	A	A	A	A	A	A	A	G	G	G	A	G	A	A	G	G	A	A	G
chr12:18003414	C/T	12	18003414	+	NA	NA	NA	NA	NA	NA	C	T	T	T	T	T	C	C	C	C	C	C	T	C	C	T	C	C	T	T	T	C	T	C	T	T	C	C	C	C	T	C	T	T	C	T	T	C	C
chr12:18764104	T/C	12	18764104	+	NA	NA	NA	NA	NA	NA	T	C	C	T	C	C	T	C	T	T	T	T	C	T	T	C	T	T	T	T	T	T	T	T	C	C	T	T	T	T	T	T	T	C	C	T	C	T	T
chr12:18881059	T/A	12	18881059	+	NA	NA	NA	NA	NA	NA	A	T	T	T	A	A	A	T	A	T	A	A	A	A	A	A	T	A	T	T	T	T	A	A	T	A	A	T	T	T	A	A	T	T	T	T	T	A	T
chr12:19161731	G/A	12	19161731	+	NA	NA	NA	NA	NA	NA	G	A	G	G	G	G	G	G	G	G	G	G	G	G	G	G	G	G	G	G	G	G	G	G	G	G	G	G	G	G	G	G	G	G	G	G	G	G	G
chr12:19522102	A/G	12	19522102	+	NA	NA	NA	NA	NA	NA	A	G	G	A	A	A	A	A	A	A	A	A	G	A	A	G	A	A	A	A	A	A	G	A	G	A	A	A	A	A	G	A	A	G	A	G	G	A	A
chr12:19578931	C/T	12	19578931	+	NA	NA	NA	NA	NA	NA	T	C	C	C	T	T	C	C	T	C	T	T	C	T	T	C	C	T	C	C	C	C	T	T	T	C	T	C	C	C	C	C	C	C	C	C	C	T	T
chr12:19829588	C/T	12	19829588	+	NA	NA	NA	NA	NA	NA	T	C	C	C	T	T	T	C	T	C	T	T	C	C	T	C	C	C	C	C	C	C	C	T	C	C	T	C	C	C	C	C	C	C	C	C	C	T	T
chr12:21446549	T/G	12	21446549	+	NA	NA	NA	NA	NA	NA	T	G	G	T	T	T	T	T	T	T	T	T	T	G	T	T	G	G	T	T	T	T	G	T	T	G	G	T	T	T	T	T	T	G	T	G	T	T	G
chr12:22040192	A/G	12	22040192	+	NA	NA	NA	NA	NA	NA	G	G	A	A	G	G	G	G	G	G	G	G	G	G	G	G	A	G	G	A	A	G	G	A	G	A	A	A	G	A	G	G	A	A	A	G	G	G	A
chr12:22600624	G/A	12	22600624	+	NA	NA	NA	NA	NA	NA	G	A	G	G	G	G	G	G	G	G	G	A	G	G	G	G	A	G	A	G	G	G	A	G	G	G	A	G	G	G	G	A	G	A	G	G	G	G	A
chr12:23066809	A/G	12	23066809	+	NA	NA	NA	NA	NA	NA	G	A	G	A	G	G	G	A	G	G	G	A	G	G	G	G	A	G	G	A	A	G	A	A	G	G	A	A	G	A	G	A	A	A	A	G	G	G	A
chr12:23387696	A/G	12	23387696	+	NA	NA	NA	NA	NA	NA	G	G	G	A	A	A	A	A	A	G	G	A	G	G	A	G	A	G	A	A	A	G	A	A	A	A	G	A	G	A	A	A	A	G	A	A	A	A	G
chr12:23828922	C/T	12	23828922	+	NA	NA	NA	NA	NA	NA	T	T	T	C	C	C	T	C	T	C	T	C	T	C	C	T	T	T	C	C	C	C	T	C	T	T	C	C	C	C	C	T	C	T	C	C	C	T	C
chr12:24088209	G/A	12	24088209	+	NA	NA	NA	NA	NA	NA	A	G	A	G	G	G	A	A	A	A	A	A	A	A	G	A	G	A	G	G	G	A	G	G	A	G	A	G	A	G	G	A	G	G	G	G	G	A	A
chr12:24145303	G/A	12	24145303	+	NA	NA	NA	NA	NA	NA	G	G	A	G	G	G	G	G	A	G	A	G	G	A	G	G	G	A	A	G	G	A	A	G	A	G	G	G	A	G	A	A	G	G	G	A	A	A	G
chr12:24317071	T/C	12	24317071	+	NA	NA	NA	NA	NA	NA	T	T	C	T	T	T	T	T	C	T	C	T	T	C	T	T	T	C	C	T	T	C	C	C	C	T	T	C	C	C	C	C	T	T	C	C	C	C	T
chr12:24417433	T/C	12	24417433	+	NA	NA	NA	NA	NA	NA	T	T	C	T	T	T	T	T	C	T	C	T	T	C	T	T	T	C	C	T	T	C	C	C	C	T	T	C	C	C	C	C	T	T	C	C	C	C	T
chr12:24705450	A/G	12	24705450	+	NA	NA	NA	NA	NA	NA	G	A	A	G	G	G	G	G	A	G	A	A	A	A	G	A	A	A	G	G	G	A	A	A	A	A	A	A	A	A	G	A	G	A	A	G	G	A	A
chr12:24913573	T/C	12	24913573	+	NA	NA	NA	NA	NA	NA	C	C	T	T	C	C	C	C	T	C	T	T	C	T	C	C	C	T	C	T	T	T	C	T	T	C	T	T	C	T	C	T	T	C	T	C	C	T	T
chr12:25490919	C/A	12	25490919	+	NA	NA	NA	NA	NA	NA	C	A	A	C	A	A	C	A	C	C	C	C	A	C	A	A	C	C	A	C	C	C	A	C	C	A	C	C	C	C	A	C	C	A	C	A	A	C	C
chr12:25756224	A/G	12	25756224	+	NA	NA	NA	NA	NA	NA	A	A	G	A	G	G	G	G	A	A	A	A	G	A	G	G	A	A	G	A	A	A	A	A	A	G	A	A	A	A	A	A	A	A	A	G	G	A	A
chr12:26259494	T/G	12	26259494	+	NA	NA	NA	NA	NA	NA	T	T	G	G	G	G	G	T	T	T	T	T	T	T	G	T	T	T	G	G	T	G	G	T	T	G	G	T	T	T	G	T	G	T	T	G	G	G	T
chr12:26665728	C/T	12	26665728	+	NA	NA	NA	NA	NA	NA	C	C	C	T	C	C	C	C	T	C	T	T	C	C	C	C	C	C	T	C	T	C	C	T	C	T	C	C	C	C	T	C	C	C	C	C	C	C	C
chr12:27023424	G/T	12	27023424	+	NA	NA	NA	NA	NA	NA	T	T	G	G	G	G	T	T	T	T	T	T	G	T	G	G	G	T	T	G	G	G	G	G	G	G	T	G	T	G	T	T	G	T	G	G	T	T	T
chr12:27304351	G/T	12	27304351	+	NA	NA	NA	NA	NA	NA	G	G	T	T	T	T	T	G	T	G	T	T	G	T	T	G	T	T	G	T	G	G	T	T	T	T	T	T	G	T	G	T	G	G	T	T	T	G	G
[truncated: 68 more columns]
