# Supplementary material for: Multi-environment Genomic Selection in Rice Elite Breeding Lines
Source: Rice (N Y). 2023 Feb 8;16:7. doi: 10.1186/s12284-023-00623-6 (PMC9908796; doi:10.1186/s12284-023-00623-6)
Supplement: Supplementary file 4 — Additional file 4: The phenotypic data (BLUPs values) of three traits of elite-breeding lines across 15 environments. [file 12284_2023_623_MOESM4_ESM.csv]

GID	Location	Country	Year	Season	Trait	BLUPs
1201260	Los Banos	Philippines	2019	Dry	YLD	6.387
1253957	Los Banos	Philippines	2019	Dry	YLD	5.7422
1253961	Los Banos	Philippines	2019	Dry	YLD	7.1739
1384968	Los Banos	Philippines	2019	Dry	YLD	6.3115
1401800	Los Banos	Philippines	2019	Dry	YLD	7.387
1960929	Los Banos	Philippines	2019	Dry	YLD	6.7268
2337754	Los Banos	Philippines	2019	Dry	YLD	6.3978
2433533	Los Banos	Philippines	2019	Dry	YLD	7.1841
2451001	Los Banos	Philippines	2019	Dry	YLD	7.0637
2472106	Los Banos	Philippines	2019	Dry	YLD	6.8899
2642849	Los Banos	Philippines	2019	Dry	YLD	5.7095
2696701	Los Banos	Philippines	2019	Dry	YLD	6.3885
2697231	Los Banos	Philippines	2019	Dry	YLD	6.2095
2697338	Los Banos	Philippines	2019	Dry	YLD	6.3737
2697419	Los Banos	Philippines	2019	Dry	YLD	6.9707
2697451	Los Banos	Philippines	2019	Dry	YLD	6.4649
2697797	Los Banos	Philippines	2019	Dry	YLD	6.8556
2858722	Los Banos	Philippines	2019	Dry	YLD	6.5242
2971736	Los Banos	Philippines	2019	Dry	YLD	6.3489
2972293	Los Banos	Philippines	2019	Dry	YLD	7.1507
2972309	Los Banos	Philippines	2019	Dry	YLD	6.4501
2972722	Los Banos	Philippines	2019	Dry	YLD	6.4873
2972796	Los Banos	Philippines	2019	Dry	YLD	6.5287
300034581	Los Banos	Philippines	2019	Dry	YLD	7.297
300035917	Los Banos	Philippines	2019	Dry	YLD	7.1935
300038124	Los Banos	Philippines	2019	Dry	YLD	7.4091
300038265	Los Banos	Philippines	2019	Dry	YLD	5.8319
300038266	Los Banos	Philippines	2019	Dry	YLD	6.8187
300038744	Los Banos	Philippines	2019	Dry	YLD	6.8945
300038775	Los Banos	Philippines	2019	Dry	YLD	7.3357
300039577	Los Banos	Philippines	2019	Dry	YLD	6.1623
300040799	Los Banos	Philippines	2019	Dry	YLD	6.3847
300041295	Los Banos	Philippines	2019	Dry	YLD	6.6852
300041329	Los Banos	Philippines	2019	Dry	YLD	5.957
300080502	Los Banos	Philippines	2019	Dry	YLD	6.8029
300080634	Los Banos	Philippines	2019	Dry	YLD	5.8761
300166640	Los Banos	Philippines	2019	Dry	YLD	5.9773
300166641	Los Banos	Philippines	2019	Dry	YLD	6.3984
300170400	Los Banos	Philippines	2019	Dry	YLD	6.9837
300172737	Los Banos	Philippines	2019	Dry	YLD	6.5058
300173154	Los Banos	Philippines	2019	Dry	YLD	6.96
300174086	Los Banos	Philippines	2019	Dry	YLD	7.5568
300174380	Los Banos	Philippines	2019	Dry	YLD	6.5449
300233098	Los Banos	Philippines	2019	Dry	YLD	5.2733
300233776	Los Banos	Philippines	2019	Dry	YLD	7.1368
300252036	Los Banos	Philippines	2019	Dry	YLD	6.0444
300258387	Los Banos	Philippines	2019	Dry	YLD	6.1577
300266828	Los Banos	Philippines	2019	Dry	YLD	6.5582
300266831	Los Banos	Philippines	2019	Dry	YLD	6.3761
300266832	Los Banos	Philippines	2019	Dry	YLD	6.5502
300266835	Los Banos	Philippines	2019	Dry	YLD	5.6318
300266839	Los Banos	Philippines	2019	Dry	YLD	6.9812
300266846	Los Banos	Philippines	2019	Dry	YLD	6.092
300266848	Los Banos	Philippines	2019	Dry	YLD	6.5604
300279864	Los Banos	Philippines	2019	Dry	YLD	6.3203
300279868	Los Banos	Philippines	2019	Dry	YLD	6.872
300287234	Los Banos	Philippines	2019	Dry	YLD	6.294
300293456	Los Banos	Philippines	2019	Dry	YLD	6.2421
300293539	Los Banos	Philippines	2019	Dry	YLD	6.06
300293562	Los Banos	Philippines	2019	Dry	YLD	6.0842
300294018	Los Banos	Philippines	2019	Dry	YLD	6.1526
300294074	Los Banos	Philippines	2019	Dry	YLD	6.6386
300294080	Los Banos	Philippines	2019	Dry	YLD	7.9366
300296708	Los Banos	Philippines	2019	Dry	YLD	6.1439
300431704	Los Banos	Philippines	2019	Dry	YLD	6.4749
300764175	Los Banos	Philippines	2019	Dry	YLD	5.9393
300764179	Los Banos	Philippines	2019	Dry	YLD	4.9079
300764184	Los Banos	Philippines	2019	Dry	YLD	5.8655
3022947	Los Banos	Philippines	2019	Dry	YLD	7.1661
3173051	Los Banos	Philippines	2019	Dry	YLD	5.7908
3272808	Los Banos	Philippines	2019	Dry	YLD	6.8615
3423716	Los Banos	Philippines	2019	Dry	YLD	6.5345
3425601	Los Banos	Philippines	2019	Dry	YLD	6.2428
3425772	Los Banos	Philippines	2019	Dry	YLD	6.7704
3425923	Los Banos	Philippines	2019	Dry	YLD	7.3721
3426973	Los Banos	Philippines	2019	Dry	YLD	5.3215
3427347	Los Banos	Philippines	2019	Dry	YLD	5.3662
3523215	Los Banos	Philippines	2019	Dry	YLD	5.8554
3592078	Los Banos	Philippines	2019	Dry	YLD	5.4733
3592657	Los Banos	Philippines	2019	Dry	YLD	6.9261
3593039	Los Banos	Philippines	2019	Dry	YLD	6.7829
3658769	Los Banos	Philippines	2019	Dry	YLD	6.5283
3806774	Los Banos	Philippines	2019	Dry	YLD	6.6024
3806855	Los Banos	Philippines	2019	Dry	YLD	6.1428
4016512	Los Banos	Philippines	2019	Dry	YLD	5.9245
4016513	Los Banos	Philippines	2019	Dry	YLD	5.3275
4189053	Los Banos	Philippines	2019	Dry	YLD	6.3808
4193103	Los Banos	Philippines	2019	Dry	YLD	6.6353
4214820	Los Banos	Philippines	2019	Dry	YLD	6.3554
4220423	Los Banos	Philippines	2019	Dry	YLD	4.7167
4226523	Los Banos	Philippines	2019	Dry	YLD	5.4398
4228927	Los Banos	Philippines	2019	Dry	YLD	7.2075
4228929	Los Banos	Philippines	2019	Dry	YLD	6.4698
4229118	Los Banos	Philippines	2019	Dry	YLD	6.4494
4229178	Los Banos	Philippines	2019	Dry	YLD	6.5701
4535979	Los Banos	Philippines	2019	Dry	YLD	6.1602
4609623	Los Banos	Philippines	2019	Dry	YLD	6.1244
4609631	Los Banos	Philippines	2019	Dry	YLD	6.578
4789033	Los Banos	Philippines	2019	Dry	YLD	7.3996
4789041	Los Banos	Philippines	2019	Dry	YLD	6.8947
4789051	Los Banos	Philippines	2019	Dry	YLD	7.5286
4789056	Los Banos	Philippines	2019	Dry	YLD	6.7151
4789719	Los Banos	Philippines	2019	Dry	YLD	6.5469
4789765	Los Banos	Philippines	2019	Dry	YLD	7.2742
4789819	Los Banos	Philippines	2019	Dry	YLD	6.3699
4815752	Los Banos	Philippines	2019	Dry	YLD	6.5822
4815880	Los Banos	Philippines	2019	Dry	YLD	6.7232
1201260	Los Banos	Philippines	2019	Dry	DTF	92.8018
1253957	Los Banos	Philippines	2019	Dry	DTF	92.7982
1253961	Los Banos	Philippines	2019	Dry	DTF	92.2808
1384968	Los Banos	Philippines	2019	Dry	DTF	95.9874
1401800	Los Banos	Philippines	2019	Dry	DTF	91.7159
1960929	Los Banos	Philippines	2019	Dry	DTF	92.0634
2337754	Los Banos	Philippines	2019	Dry	DTF	92.8859
2433533	Los Banos	Philippines	2019	Dry	DTF	83.1467
2451001	Los Banos	Philippines	2019	Dry	DTF	85.0132
2472106	Los Banos	Philippines	2019	Dry	DTF	87.7295
2642849	Los Banos	Philippines	2019	Dry	DTF	92.5478
2696701	Los Banos	Philippines	2019	Dry	DTF	86.44
2697231	Los Banos	Philippines	2019	Dry	DTF	90.2564
2697338	Los Banos	Philippines	2019	Dry	DTF	92.1292
2697419	Los Banos	Philippines	2019	Dry	DTF	87.096
2697451	Los Banos	Philippines	2019	Dry	DTF	88.9032
2697797	Los Banos	Philippines	2019	Dry	DTF	92.52
2858722	Los Banos	Philippines	2019	Dry	DTF	92.4698
2971736	Los Banos	Philippines	2019	Dry	DTF	84.0967
2972293	Los Banos	Philippines	2019	Dry	DTF	90.6069
2972309	Los Banos	Philippines	2019	Dry	DTF	90.4817
2972722	Los Banos	Philippines	2019	Dry	DTF	93.1485
2972796	Los Banos	Philippines	2019	Dry	DTF	95.9659
300034581	Los Banos	Philippines	2019	Dry	DTF	85.6849
300035917	Los Banos	Philippines	2019	Dry	DTF	82.4672
300038124	Los Banos	Philippines	2019	Dry	DTF	89.2551
300038265	Los Banos	Philippines	2019	Dry	DTF	84.8463
300038266	Los Banos	Philippines	2019	Dry	DTF	85.0954
300038744	Los Banos	Philippines	2019	Dry	DTF	85.8674
300038775	Los Banos	Philippines	2019	Dry	DTF	85.2799
300039577	Los Banos	Philippines	2019	Dry	DTF	91.0772
300040799	Los Banos	Philippines	2019	Dry	DTF	84.2457
300041295	Los Banos	Philippines	2019	Dry	DTF	82.6977
300041329	Los Banos	Philippines	2019	Dry	DTF	90.6605
300080502	Los Banos	Philippines	2019	Dry	DTF	86.9919
300080634	Los Banos	Philippines	2019	Dry	DTF	91.3693
300166640	Los Banos	Philippines	2019	Dry	DTF	91.0033
300166641	Los Banos	Philippines	2019	Dry	DTF	84.2242
300170400	Los Banos	Philippines	2019	Dry	DTF	87.0654
300172737	Los Banos	Philippines	2019	Dry	DTF	86.8916
300173154	Los Banos	Philippines	2019	Dry	DTF	84.4784
300174086	Los Banos	Philippines	2019	Dry	DTF	82.1964
300174380	Los Banos	Philippines	2019	Dry	DTF	80.6061
300233098	Los Banos	Philippines	2019	Dry	DTF	85.966
300233776	Los Banos	Philippines	2019	Dry	DTF	79.3882
300252036	Los Banos	Philippines	2019	Dry	DTF	81.8517
300258387	Los Banos	Philippines	2019	Dry	DTF	86.9904
300266828	Los Banos	Philippines	2019	Dry	DTF	91.2516
300266831	Los Banos	Philippines	2019	Dry	DTF	93.6451
300266832	Los Banos	Philippines	2019	Dry	DTF	92.4059
300266835	Los Banos	Philippines	2019	Dry	DTF	91.6862
300266839	Los Banos	Philippines	2019	Dry	DTF	90.3268
300266846	Los Banos	Philippines	2019	Dry	DTF	86.4238
300266848	Los Banos	Philippines	2019	Dry	DTF	90.6226
300279864	Los Banos	Philippines	2019	Dry	DTF	91.9977
300279868	Los Banos	Philippines	2019	Dry	DTF	86.5249
300287234	Los Banos	Philippines	2019	Dry	DTF	89.716
300293456	Los Banos	Philippines	2019	Dry	DTF	85.6705
300293539	Los Banos	Philippines	2019	Dry	DTF	85.5602
300293562	Los Banos	Philippines	2019	Dry	DTF	81.9561
300294018	Los Banos	Philippines	2019	Dry	DTF	85.9743
300294074	Los Banos	Philippines	2019	Dry	DTF	82.9469
300294080	Los Banos	Philippines	2019	Dry	DTF	82.6236
300296708	Los Banos	Philippines	2019	Dry	DTF	82.3432
300431704	Los Banos	Philippines	2019	Dry	DTF	81.0727
300764175	Los Banos	Philippines	2019	Dry	DTF	90.1655
300764179	Los Banos	Philippines	2019	Dry	DTF	89.191
300764184	Los Banos	Philippines	2019	Dry	DTF	85.9546
3022947	Los Banos	Philippines	2019	Dry	DTF	98.9314
3173051	Los Banos	Philippines	2019	Dry	DTF	92.8264
3272808	Los Banos	Philippines	2019	Dry	DTF	91.4118
3423716	Los Banos	Philippines	2019	Dry	DTF	85.3763
3425601	Los Banos	Philippines	2019	Dry	DTF	91.9104
3425772	Los Banos	Philippines	2019	Dry	DTF	85.53
3425923	Los Banos	Philippines	2019	Dry	DTF	85.1451
3426973	Los Banos	Philippines	2019	Dry	DTF	91.8599
3427347	Los Banos	Philippines	2019	Dry	DTF	89.5644
3523215	Los Banos	Philippines	2019	Dry	DTF	94.1612
3592078	Los Banos	Philippines	2019	Dry	DTF	95.5194
3592657	Los Banos	Philippines	2019	Dry	DTF	91.4983
3593039	Los Banos	Philippines	2019	Dry	DTF	83.0522
3658769	Los Banos	Philippines	2019	Dry	DTF	85.8559
3806774	Los Banos	Philippines	2019	Dry	DTF	84.4151
3806855	Los Banos	Philippines	2019	Dry	DTF	88.8245
4016512	Los Banos	Philippines	2019	Dry	DTF	86.8098
4016513	Los Banos	Philippines	2019	Dry	DTF	89.6799
4189053	Los Banos	Philippines	2019	Dry	DTF	86.2293
4193103	Los Banos	Philippines	2019	Dry	DTF	85.9161
4214820	Los Banos	Philippines	2019	Dry	DTF	81.3571
4220423	Los Banos	Philippines	2019	Dry	DTF	84.126
4226523	Los Banos	Philippines	2019	Dry	DTF	93.418
4228927	Los Banos	Philippines	2019	Dry	DTF	85.7402
4228929	Los Banos	Philippines	2019	Dry	DTF	85.4815
4229118	Los Banos	Philippines	2019	Dry	DTF	89.814
4229178	Los Banos	Philippines	2019	Dry	DTF	77.5067
4535979	Los Banos	Philippines	2019	Dry	DTF	83.1199
4609623	Los Banos	Philippines	2019	Dry	DTF	87.6553
4609631	Los Banos	Philippines	2019	Dry	DTF	85.0624
4789033	Los Banos	Philippines	2019	Dry	DTF	81.8392
4789041	Los Banos	Philippines	2019	Dry	DTF	87.2742
4789051	Los Banos	Philippines	2019	Dry	DTF	79.8714
4789056	Los Banos	Philippines	2019	Dry	DTF	83.4958
4789719	Los Banos	Philippines	2019	Dry	DTF	79.8984
4789765	Los Banos	Philippines	2019	Dry	DTF	83.3736
4789819	Los Banos	Philippines	2019	Dry	DTF	89.5856
4815752	Los Banos	Philippines	2019	Dry	DTF	84.5292
4815880	Los Banos	Philippines	2019	Dry	DTF	84.9616
1201260	Los Banos	Philippines	2019	Dry	HT	111.873
1253957	Los Banos	Philippines	2019	Dry	HT	102.8211
1253961	Los Banos	Philippines	2019	Dry	HT	111.4564
1384968	Los Banos	Philippines	2019	Dry	HT	100.68
1401800	Los Banos	Philippines	2019	Dry	HT	110.2609
1960929	Los Banos	Philippines	2019	Dry	HT	102.1435
2337754	Los Banos	Philippines	2019	Dry	HT	107.7915
2433533	Los Banos	Philippines	2019	Dry	HT	97.7605
2451001	Los Banos	Philippines	2019	Dry	HT	109.6564
2472106	Los Banos	Philippines	2019	Dry	HT	105.3474
2642849	Los Banos	Philippines	2019	Dry	HT	106.3336
2696701	Los Banos	Philippines	2019	Dry	HT	110.807
2697231	Los Banos	Philippines	2019	Dry	HT	109.8137
2697338	Los Banos	Philippines	2019	Dry	HT	119.0337
2697419	Los Banos	Philippines	2019	Dry	HT	116.0621
2697451	Los Banos	Philippines	2019	Dry	HT	100.8626
2697797	Los Banos	Philippines	2019	Dry	HT	115.807
2858722	Los Banos	Philippines	2019	Dry	HT	109.699
2971736	Los Banos	Philippines	2019	Dry	HT	104.9639
2972293	Los Banos	Philippines	2019	Dry	HT	108.9811
2972309	Los Banos	Philippines	2019	Dry	HT	104.2745
2972722	Los Banos	Philippines	2019	Dry	HT	115.3612
2972796	Los Banos	Philippines	2019	Dry	HT	123.7452
300034581	Los Banos	Philippines	2019	Dry	HT	106.1404
300035917	Los Banos	Philippines	2019	Dry	HT	97.725
300038124	Los Banos	Philippines	2019	Dry	HT	111.9808
300038265	Los Banos	Philippines	2019	Dry	HT	111.2146
300038266	Los Banos	Philippines	2019	Dry	HT	106.643
300038744	Los Banos	Philippines	2019	Dry	HT	104.3184
300038775	Los Banos	Philippines	2019	Dry	HT	107.0066
300039577	Los Banos	Philippines	2019	Dry	HT	116.1953
300040799	Los Banos	Philippines	2019	Dry	HT	90.5264
300041295	Los Banos	Philippines	2019	Dry	HT	114.6333
300041329	Los Banos	Philippines	2019	Dry	HT	107.4236
300080502	Los Banos	Philippines	2019	Dry	HT	119.5085
300080634	Los Banos	Philippines	2019	Dry	HT	102.0168
300166640	Los Banos	Philippines	2019	Dry	HT	103.7746
300166641	Los Banos	Philippines	2019	Dry	HT	97.434
300170400	Los Banos	Philippines	2019	Dry	HT	102.3389
300172737	Los Banos	Philippines	2019	Dry	HT	103.8028
300173154	Los Banos	Philippines	2019	Dry	HT	100.7895
300174086	Los Banos	Philippines	2019	Dry	HT	102.25
300174380	Los Banos	Philippines	2019	Dry	HT	95.6792
300233098	Los Banos	Philippines	2019	Dry	HT	101.3158
300233776	Los Banos	Philippines	2019	Dry	HT	106.1571
300252036	Los Banos	Philippines	2019	Dry	HT	105.6235
300258387	Los Banos	Philippines	2019	Dry	HT	110.3834
300266828	Los Banos	Philippines	2019	Dry	HT	104.7511
300266831	Los Banos	Philippines	2019	Dry	HT	124.3117
300266832	Los Banos	Philippines	2019	Dry	HT	102.8974
300266835	Los Banos	Philippines	2019	Dry	HT	108.2716
300266839	Los Banos	Philippines	2019	Dry	HT	109.4887
300266846	Los Banos	Philippines	2019	Dry	HT	104.9692
300266848	Los Banos	Philippines	2019	Dry	HT	111.1995
300279864	Los Banos	Philippines	2019	Dry	HT	106.5857
300279868	Los Banos	Philippines	2019	Dry	HT	105.6452
300287234	Los Banos	Philippines	2019	Dry	HT	113.127
300293456	Los Banos	Philippines	2019	Dry	HT	106.728
300293539	Los Banos	Philippines	2019	Dry	HT	107.3261
300293562	Los Banos	Philippines	2019	Dry	HT	99.2054
300294018	Los Banos	Philippines	2019	Dry	HT	102.4589
300294074	Los Banos	Philippines	2019	Dry	HT	104.3529
300294080	Los Banos	Philippines	2019	Dry	HT	99.867
300296708	Los Banos	Philippines	2019	Dry	HT	99.6212
300431704	Los Banos	Philippines	2019	Dry	HT	107.3533
300764175	Los Banos	Philippines	2019	Dry	HT	99.9057
300764179	Los Banos	Philippines	2019	Dry	HT	107.8166
300764184	Los Banos	Philippines	2019	Dry	HT	122.7711
3022947	Los Banos	Philippines	2019	Dry	HT	122.4066
3173051	Los Banos	Philippines	2019	Dry	HT	102.8752
3272808	Los Banos	Philippines	2019	Dry	HT	122.6508
3423716	Los Banos	Philippines	2019	Dry	HT	104.6253
3425601	Los Banos	Philippines	2019	Dry	HT	114.8145
3425772	Los Banos	Philippines	2019	Dry	HT	121.5456
3425923	Los Banos	Philippines	2019	Dry	HT	108.9109
3426973	Los Banos	Philippines	2019	Dry	HT	113.7013
3427347	Los Banos	Philippines	2019	Dry	HT	109.7927
3523215	Los Banos	Philippines	2019	Dry	HT	103.4492
3592078	Los Banos	Philippines	2019	Dry	HT	102.424
3592657	Los Banos	Philippines	2019	Dry	HT	114.8678
3593039	Los Banos	Philippines	2019	Dry	HT	110.3027
3658769	Los Banos	Philippines	2019	Dry	HT	100.7766
3806774	Los Banos	Philippines	2019	Dry	HT	100.3182
3806855	Los Banos	Philippines	2019	Dry	HT	106.9278
4016512	Los Banos	Philippines	2019	Dry	HT	102.3085
4016513	Los Banos	Philippines	2019	Dry	HT	109.041
4189053	Los Banos	Philippines	2019	Dry	HT	102.7723
4193103	Los Banos	Philippines	2019	Dry	HT	111.996
4214820	Los Banos	Philippines	2019	Dry	HT	116.2707
4220423	Los Banos	Philippines	2019	Dry	HT	91.3489
4226523	Los Banos	Philippines	2019	Dry	HT	95.0979
4228927	Los Banos	Philippines	2019	Dry	HT	108.6545
4228929	Los Banos	Philippines	2019	Dry	HT	100.0659
4229118	Los Banos	Philippines	2019	Dry	HT	98.974
4229178	Los Banos	Philippines	2019	Dry	HT	79.4119
4535979	Los Banos	Philippines	2019	Dry	HT	100.1487
4609623	Los Banos	Philippines	2019	Dry	HT	104.1865
4609631	Los Banos	Philippines	2019	Dry	HT	99.7679
4789033	Los Banos	Philippines	2019	Dry	HT	105.7362
4789041	Los Banos	Philippines	2019	Dry	HT	107.3364
4789051	Los Banos	Philippines	2019	Dry	HT	110.0225
4789056	Los Banos	Philippines	2019	Dry	HT	104.9624
4789719	Los Banos	Philippines	2019	Dry	HT	107.8399
4789765	Los Banos	Philippines	2019	Dry	HT	116.5001
4789819	Los Banos	Philippines	2019	Dry	HT	112.5495
4815752	Los Banos	Philippines	2019	Dry	HT	110.8217
4815880	Los Banos	Philippines	2019	Dry	HT	105.3485
1253957	Ahero	Kenya	2019	Dry	YLD	4.3133
1384968	Ahero	Kenya	2019	Dry	YLD	5.0935
1401800	Ahero	Kenya	2019	Dry	YLD	5.1442
2337754	Ahero	Kenya	2019	Dry	YLD	5.1144
2451001	Ahero	Kenya	2019	Dry	YLD	4.7637
3173051	Ahero	Kenya	2019	Dry	YLD	4.7226
2642849	Ahero	Kenya	2019	Dry	YLD	5.1085
2696701	Ahero	Kenya	2019	Dry	YLD	5.4451
2697338	Ahero	Kenya	2019	Dry	YLD	4.8269
2697419	Ahero	Kenya	2019	Dry	YLD	5.2446
2697451	Ahero	Kenya	2019	Dry	YLD	4.8435
2697797	Ahero	Kenya	2019	Dry	YLD	3.9961
2858722	Ahero	Kenya	2019	Dry	YLD	5.08
2971736	Ahero	Kenya	2019	Dry	YLD	4.6111
2972293	Ahero	Kenya	2019	Dry	YLD	5.3587
2972309	Ahero	Kenya	2019	Dry	YLD	4.4785
2972722	Ahero	Kenya	2019	Dry	YLD	4.8796
2972796	Ahero	Kenya	2019	Dry	YLD	4.4253
300034581	Ahero	Kenya	2019	Dry	YLD	4.3537
300035917	Ahero	Kenya	2019	Dry	YLD	4.9696
300038124	Ahero	Kenya	2019	Dry	YLD	4.8199
300038265	Ahero	Kenya	2019	Dry	YLD	4.9196
300038266	Ahero	Kenya	2019	Dry	YLD	5.2202
300038744	Ahero	Kenya	2019	Dry	YLD	4.8623
300039577	Ahero	Kenya	2019	Dry	YLD	4.3369
300040799	Ahero	Kenya	2019	Dry	YLD	5.245
300080634	Ahero	Kenya	2019	Dry	YLD	5.1386
300166640	Ahero	Kenya	2019	Dry	YLD	5.2481
300166641	Ahero	Kenya	2019	Dry	YLD	4.7948
300172737	Ahero	Kenya	2019	Dry	YLD	4.9649
300173154	Ahero	Kenya	2019	Dry	YLD	4.777
300174086	Ahero	Kenya	2019	Dry	YLD	4.6843
300174380	Ahero	Kenya	2019	Dry	YLD	4.4409
300252036	Ahero	Kenya	2019	Dry	YLD	4.3544
300258387	Ahero	Kenya	2019	Dry	YLD	4.9207
300266828	Ahero	Kenya	2019	Dry	YLD	4.842
300266831	Ahero	Kenya	2019	Dry	YLD	4.8293
300266832	Ahero	Kenya	2019	Dry	YLD	5.144
300266835	Ahero	Kenya	2019	Dry	YLD	5.1034
300266839	Ahero	Kenya	2019	Dry	YLD	5.0046
300266846	Ahero	Kenya	2019	Dry	YLD	4.7477
300266848	Ahero	Kenya	2019	Dry	YLD	4.5594
300287234	Ahero	Kenya	2019	Dry	YLD	5.0625
300293456	Ahero	Kenya	2019	Dry	YLD	4.9959
300293539	Ahero	Kenya	2019	Dry	YLD	4.4253
300293562	Ahero	Kenya	2019	Dry	YLD	4.8542
300294018	Ahero	Kenya	2019	Dry	YLD	4.9162
300294074	Ahero	Kenya	2019	Dry	YLD	5.0744
300294080	Ahero	Kenya	2019	Dry	YLD	5.1339
300296708	Ahero	Kenya	2019	Dry	YLD	4.4376
300431704	Ahero	Kenya	2019	Dry	YLD	4.9839
300764175	Ahero	Kenya	2019	Dry	YLD	5.0535
300764179	Ahero	Kenya	2019	Dry	YLD	4.9176
300764184	Ahero	Kenya	2019	Dry	YLD	5.1707
3022947	Ahero	Kenya	2019	Dry	YLD	4.2342
300279864	Ahero	Kenya	2019	Dry	YLD	4.4454
3272808	Ahero	Kenya	2019	Dry	YLD	4.7659
3423716	Ahero	Kenya	2019	Dry	YLD	4.9408
3425601	Ahero	Kenya	2019	Dry	YLD	4.1864
3425772	Ahero	Kenya	2019	Dry	YLD	5.2724
3425923	Ahero	Kenya	2019	Dry	YLD	4.5367
3426973	Ahero	Kenya	2019	Dry	YLD	4.67
3427347	Ahero	Kenya	2019	Dry	YLD	4.7705
3523215	Ahero	Kenya	2019	Dry	YLD	4.8641
3592078	Ahero	Kenya	2019	Dry	YLD	3.9806
3592657	Ahero	Kenya	2019	Dry	YLD	4.6694
3593039	Ahero	Kenya	2019	Dry	YLD	5.0643
3658769	Ahero	Kenya	2019	Dry	YLD	5.0889
3806774	Ahero	Kenya	2019	Dry	YLD	5.1442
3806855	Ahero	Kenya	2019	Dry	YLD	4.2027
4016512	Ahero	Kenya	2019	Dry	YLD	4.8833
4016513	Ahero	Kenya	2019	Dry	YLD	4.1665
4189053	Ahero	Kenya	2019	Dry	YLD	4.6708
4193103	Ahero	Kenya	2019	Dry	YLD	4.7941
4214820	Ahero	Kenya	2019	Dry	YLD	4.808
4220423	Ahero	Kenya	2019	Dry	YLD	4.1423
4226523	Ahero	Kenya	2019	Dry	YLD	5.1566
4228927	Ahero	Kenya	2019	Dry	YLD	5.0416
4229118	Ahero	Kenya	2019	Dry	YLD	5.3806
4229178	Ahero	Kenya	2019	Dry	YLD	5.2459
4609623	Ahero	Kenya	2019	Dry	YLD	4.5891
4789041	Ahero	Kenya	2019	Dry	YLD	4.9683
4789051	Ahero	Kenya	2019	Dry	YLD	4.6409
4789056	Ahero	Kenya	2019	Dry	YLD	4.5168
4789719	Ahero	Kenya	2019	Dry	YLD	4.9492
4789765	Ahero	Kenya	2019	Dry	YLD	5.257
4789819	Ahero	Kenya	2019	Dry	YLD	4.4532
4815752	Ahero	Kenya	2019	Dry	YLD	4.9849
4815880	Ahero	Kenya	2019	Dry	YLD	5.1263
1253957	Ahero	Kenya	2019	Dry	DTF	98.0875
1384968	Ahero	Kenya	2019	Dry	DTF	99.1132
1401800	Ahero	Kenya	2019	Dry	DTF	102.8741
2337754	Ahero	Kenya	2019	Dry	DTF	98.4294
2451001	Ahero	Kenya	2019	Dry	DTF	99.1132
3173051	Ahero	Kenya	2019	Dry	DTF	98.0875
2642849	Ahero	Kenya	2019	Dry	DTF	98.0875
2696701	Ahero	Kenya	2019	Dry	DTF	99.4551
2697338	Ahero	Kenya	2019	Dry	DTF	95.0104
2697419	Ahero	Kenya	2019	Dry	DTF	95.3523
2697451	Ahero	Kenya	2019	Dry	DTF	98.7713
2697797	Ahero	Kenya	2019	Dry	DTF	97.7456
2858722	Ahero	Kenya	2019	Dry	DTF	98.0875
2971736	Ahero	Kenya	2019	Dry	DTF	96.7199
2972293	Ahero	Kenya	2019	Dry	DTF	98.7713
2972309	Ahero	Kenya	2019	Dry	DTF	96.378
2972722	Ahero	Kenya	2019	Dry	DTF	97.0618
2972796	Ahero	Kenya	2019	Dry	DTF	98.7713
300034581	Ahero	Kenya	2019	Dry	DTF	95.0104
300035917	Ahero	Kenya	2019	Dry	DTF	96.378
300038124	Ahero	Kenya	2019	Dry	DTF	96.378
300038265	Ahero	Kenya	2019	Dry	DTF	100.4808
300038266	Ahero	Kenya	2019	Dry	DTF	101.1646
300038744	Ahero	Kenya	2019	Dry	DTF	98.2767
300039577	Ahero	Kenya	2019	Dry	DTF	97.4037
300040799	Ahero	Kenya	2019	Dry	DTF	97.0618
300080634	Ahero	Kenya	2019	Dry	DTF	96.7199
300166640	Ahero	Kenya	2019	Dry	DTF	98.4294
300166641	Ahero	Kenya	2019	Dry	DTF	98.7713
300172737	Ahero	Kenya	2019	Dry	DTF	95.3523
300173154	Ahero	Kenya	2019	Dry	DTF	95.6942
300174086	Ahero	Kenya	2019	Dry	DTF	122.0204
300174380	Ahero	Kenya	2019	Dry	DTF	96.2597
300252036	Ahero	Kenya	2019	Dry	DTF	96.378
300258387	Ahero	Kenya	2019	Dry	DTF	97.7456
300266828	Ahero	Kenya	2019	Dry	DTF	97.7456
300266831	Ahero	Kenya	2019	Dry	DTF	99.1132
300266832	Ahero	Kenya	2019	Dry	DTF	99.797
300266835	Ahero	Kenya	2019	Dry	DTF	99.797
300266839	Ahero	Kenya	2019	Dry	DTF	97.7456
300266846	Ahero	Kenya	2019	Dry	DTF	97.7456
300266848	Ahero	Kenya	2019	Dry	DTF	101.5065
300287234	Ahero	Kenya	2019	Dry	DTF	99.1132
300293456	Ahero	Kenya	2019	Dry	DTF	99.797
300293539	Ahero	Kenya	2019	Dry	DTF	100.8227
300293562	Ahero	Kenya	2019	Dry	DTF	97.4037
300294018	Ahero	Kenya	2019	Dry	DTF	97.7456
300294074	Ahero	Kenya	2019	Dry	DTF	98.4294
300294080	Ahero	Kenya	2019	Dry	DTF	96.0361
300296708	Ahero	Kenya	2019	Dry	DTF	95.6942
300431704	Ahero	Kenya	2019	Dry	DTF	95.6942
300764175	Ahero	Kenya	2019	Dry	DTF	99.797
300764179	Ahero	Kenya	2019	Dry	DTF	101.1646
300764184	Ahero	Kenya	2019	Dry	DTF	95.3523
3022947	Ahero	Kenya	2019	Dry	DTF	101.5065
300279864	Ahero	Kenya	2019	Dry	DTF	100.8227
3272808	Ahero	Kenya	2019	Dry	DTF	97.0618
3423716	Ahero	Kenya	2019	Dry	DTF	96.0361
3425601	Ahero	Kenya	2019	Dry	DTF	102.8741
3425772	Ahero	Kenya	2019	Dry	DTF	100.4808
3425923	Ahero	Kenya	2019	Dry	DTF	96.0361
3426973	Ahero	Kenya	2019	Dry	DTF	103.5579
3427347	Ahero	Kenya	2019	Dry	DTF	97.4037
3523215	Ahero	Kenya	2019	Dry	DTF	103.8998
3592078	Ahero	Kenya	2019	Dry	DTF	99.1132
3592657	Ahero	Kenya	2019	Dry	DTF	97.7456
3593039	Ahero	Kenya	2019	Dry	DTF	95.3523
3658769	Ahero	Kenya	2019	Dry	DTF	103.8998
3806774	Ahero	Kenya	2019	Dry	DTF	96.0361
3806855	Ahero	Kenya	2019	Dry	DTF	100.1389
4016512	Ahero	Kenya	2019	Dry	DTF	100.2855
4016513	Ahero	Kenya	2019	Dry	DTF	95.3523
4189053	Ahero	Kenya	2019	Dry	DTF	97.7456
4193103	Ahero	Kenya	2019	Dry	DTF	96.0361
4214820	Ahero	Kenya	2019	Dry	DTF	95.6942
4220423	Ahero	Kenya	2019	Dry	DTF	97.7456
4226523	Ahero	Kenya	2019	Dry	DTF	99.1132
4228927	Ahero	Kenya	2019	Dry	DTF	99.4551
4229118	Ahero	Kenya	2019	Dry	DTF	98.7713
4229178	Ahero	Kenya	2019	Dry	DTF	95.3523
4609623	Ahero	Kenya	2019	Dry	DTF	97.8489
4789041	Ahero	Kenya	2019	Dry	DTF	97.4037
4789051	Ahero	Kenya	2019	Dry	DTF	98.2767
4789056	Ahero	Kenya	2019	Dry	DTF	95.3523
4789719	Ahero	Kenya	2019	Dry	DTF	96.0361
4789765	Ahero	Kenya	2019	Dry	DTF	97.0618
4789819	Ahero	Kenya	2019	Dry	DTF	98.4294
4815752	Ahero	Kenya	2019	Dry	DTF	95.6942
4815880	Ahero	Kenya	2019	Dry	DTF	96.0361
1253957	Ahero	Kenya	2019	Dry	HT	96.4488
1384968	Ahero	Kenya	2019	Dry	HT	102.3913
1401800	Ahero	Kenya	2019	Dry	HT	99.7411
2337754	Ahero	Kenya	2019	Dry	HT	97.6777
2451001	Ahero	Kenya	2019	Dry	HT	98.4352
3173051	Ahero	Kenya	2019	Dry	HT	97.0523
2642849	Ahero	Kenya	2019	Dry	HT	97.3128
2696701	Ahero	Kenya	2019	Dry	HT	100.8354
2697338	Ahero	Kenya	2019	Dry	HT	96.4591
2697419	Ahero	Kenya	2019	Dry	HT	99.0885
2697451	Ahero	Kenya	2019	Dry	HT	91.3007
2697797	Ahero	Kenya	2019	Dry	HT	98.7763
2858722	Ahero	Kenya	2019	Dry	HT	99.286
2971736	Ahero	Kenya	2019	Dry	HT	98.8139
2972293	Ahero	Kenya	2019	Dry	HT	92.4778
2972309	Ahero	Kenya	2019	Dry	HT	96.0208
2972722	Ahero	Kenya	2019	Dry	HT	98.6591
2972796	Ahero	Kenya	2019	Dry	HT	109.2772
300034581	Ahero	Kenya	2019	Dry	HT	100.6584
300035917	Ahero	Kenya	2019	Dry	HT	97.7624
300038124	Ahero	Kenya	2019	Dry	HT	95.96
300038265	Ahero	Kenya	2019	Dry	HT	105.5255
300038266	Ahero	Kenya	2019	Dry	HT	98.4519
300038744	Ahero	Kenya	2019	Dry	HT	101.0181
300039577	Ahero	Kenya	2019	Dry	HT	109.9233
300040799	Ahero	Kenya	2019	Dry	HT	96.4227
300080634	Ahero	Kenya	2019	Dry	HT	91.0661
300166640	Ahero	Kenya	2019	Dry	HT	93.007
300166641	Ahero	Kenya	2019	Dry	HT	97.4658
300172737	Ahero	Kenya	2019	Dry	HT	104.7407
300173154	Ahero	Kenya	2019	Dry	HT	87.566
300174086	Ahero	Kenya	2019	Dry	HT	105.6543
300174380	Ahero	Kenya	2019	Dry	HT	101.0135
300252036	Ahero	Kenya	2019	Dry	HT	99.7038
300258387	Ahero	Kenya	2019	Dry	HT	98.404
300266828	Ahero	Kenya	2019	Dry	HT	99.2991
300266831	Ahero	Kenya	2019	Dry	HT	98.2751
300266832	Ahero	Kenya	2019	Dry	HT	96.1418
300266835	Ahero	Kenya	2019	Dry	HT	92.714
300266839	Ahero	Kenya	2019	Dry	HT	102.0658
300266846	Ahero	Kenya	2019	Dry	HT	95.3099
300266848	Ahero	Kenya	2019	Dry	HT	99.6901
300287234	Ahero	Kenya	2019	Dry	HT	101.6636
300293456	Ahero	Kenya	2019	Dry	HT	97.3337
300293539	Ahero	Kenya	2019	Dry	HT	94.2645
300293562	Ahero	Kenya	2019	Dry	HT	91.6422
300294018	Ahero	Kenya	2019	Dry	HT	95.3951
300294074	Ahero	Kenya	2019	Dry	HT	97.9797
300294080	Ahero	Kenya	2019	Dry	HT	98.8815
300296708	Ahero	Kenya	2019	Dry	HT	96.998
300431704	Ahero	Kenya	2019	Dry	HT	100.6829
300764175	Ahero	Kenya	2019	Dry	HT	95.591
300764179	Ahero	Kenya	2019	Dry	HT	105.7138
300764184	Ahero	Kenya	2019	Dry	HT	102.2868
3022947	Ahero	Kenya	2019	Dry	HT	103.3888
300279864	Ahero	Kenya	2019	Dry	HT	98.6532
3272808	Ahero	Kenya	2019	Dry	HT	101.3677
3423716	Ahero	Kenya	2019	Dry	HT	98.5218
3425601	Ahero	Kenya	2019	Dry	HT	103.0575
3425772	Ahero	Kenya	2019	Dry	HT	96.1106
3425923	Ahero	Kenya	2019	Dry	HT	100.3257
3426973	Ahero	Kenya	2019	Dry	HT	96.2982
3427347	Ahero	Kenya	2019	Dry	HT	95.9762
3523215	Ahero	Kenya	2019	Dry	HT	98.5585
3592078	Ahero	Kenya	2019	Dry	HT	109.6395
3592657	Ahero	Kenya	2019	Dry	HT	104.509
3593039	Ahero	Kenya	2019	Dry	HT	96.7383
3658769	Ahero	Kenya	2019	Dry	HT	98.7634
3806774	Ahero	Kenya	2019	Dry	HT	99.9181
3806855	Ahero	Kenya	2019	Dry	HT	98.3171
4016512	Ahero	Kenya	2019	Dry	HT	91.8941
4016513	Ahero	Kenya	2019	Dry	HT	100.0835
4189053	Ahero	Kenya	2019	Dry	HT	94.7579
4193103	Ahero	Kenya	2019	Dry	HT	94.1861
4214820	Ahero	Kenya	2019	Dry	HT	94.3107
4220423	Ahero	Kenya	2019	Dry	HT	97.4479
4226523	Ahero	Kenya	2019	Dry	HT	86.2987
4228927	Ahero	Kenya	2019	Dry	HT	101.0745
4229118	Ahero	Kenya	2019	Dry	HT	95.3525
4229178	Ahero	Kenya	2019	Dry	HT	93.007
4609623	Ahero	Kenya	2019	Dry	HT	94.5595
4789041	Ahero	Kenya	2019	Dry	HT	92.9588
4789051	Ahero	Kenya	2019	Dry	HT	101.6482
4789056	Ahero	Kenya	2019	Dry	HT	95.644
4789719	Ahero	Kenya	2019	Dry	HT	98.4579
4789765	Ahero	Kenya	2019	Dry	HT	96.9628
4789819	Ahero	Kenya	2019	Dry	HT	87.9752
4815752	Ahero	Kenya	2019	Dry	HT	97.3087
4815880	Ahero	Kenya	2019	Dry	HT	95.6147
1201260	Los Banos	Philippines	2019	Wet	YLD	5.4454
1253957	Los Banos	Philippines	2019	Wet	YLD	5.0428
1253961	Los Banos	Philippines	2019	Wet	YLD	6.151
1384968	Los Banos	Philippines	2019	Wet	YLD	5.8603
1401800	Los Banos	Philippines	2019	Wet	YLD	5.7041
1960929	Los Banos	Philippines	2019	Wet	YLD	5.8306
2337754	Los Banos	Philippines	2019	Wet	YLD	5.1413
2433533	Los Banos	Philippines	2019	Wet	YLD	6.2461
2451001	Los Banos	Philippines	2019	Wet	YLD	5.2032
2472106	Los Banos	Philippines	2019	Wet	YLD	5.9008
2642849	Los Banos	Philippines	2019	Wet	YLD	6.1206
2696701	Los Banos	Philippines	2019	Wet	YLD	5.4584
2697231	Los Banos	Philippines	2019	Wet	YLD	5.6504
2697338	Los Banos	Philippines	2019	Wet	YLD	5.006
2697419	Los Banos	Philippines	2019	Wet	YLD	5.1554
2697451	Los Banos	Philippines	2019	Wet	YLD	5.9685
2697797	Los Banos	Philippines	2019	Wet	YLD	5.887
2858722	Los Banos	Philippines	2019	Wet	YLD	5.9731
2971736	Los Banos	Philippines	2019	Wet	YLD	5.8147
2972293	Los Banos	Philippines	2019	Wet	YLD	5.7683
2972309	Los Banos	Philippines	2019	Wet	YLD	5.2512
2972722	Los Banos	Philippines	2019	Wet	YLD	5.0656
2972796	Los Banos	Philippines	2019	Wet	YLD	5.417
300034581	Los Banos	Philippines	2019	Wet	YLD	5.5589
300035917	Los Banos	Philippines	2019	Wet	YLD	5.4488
300038124	Los Banos	Philippines	2019	Wet	YLD	5.0365
300038265	Los Banos	Philippines	2019	Wet	YLD	5.7033
300038266	Los Banos	Philippines	2019	Wet	YLD	5.9618
300038744	Los Banos	Philippines	2019	Wet	YLD	5.6142
300038775	Los Banos	Philippines	2019	Wet	YLD	6.1403
300039577	Los Banos	Philippines	2019	Wet	YLD	5.2234
300040799	Los Banos	Philippines	2019	Wet	YLD	5.6833
300041295	Los Banos	Philippines	2019	Wet	YLD	5.0328
300041329	Los Banos	Philippines	2019	Wet	YLD	5.0289
300080502	Los Banos	Philippines	2019	Wet	YLD	5.3305
300080634	Los Banos	Philippines	2019	Wet	YLD	4.7497
300166640	Los Banos	Philippines	2019	Wet	YLD	5.6488
300166641	Los Banos	Philippines	2019	Wet	YLD	5.8634
300170400	Los Banos	Philippines	2019	Wet	YLD	5.3347
300172737	Los Banos	Philippines	2019	Wet	YLD	4.6842
300173154	Los Banos	Philippines	2019	Wet	YLD	5.7575
300174086	Los Banos	Philippines	2019	Wet	YLD	5.7828
300174380	Los Banos	Philippines	2019	Wet	YLD	5.3266
300233098	Los Banos	Philippines	2019	Wet	YLD	3.6838
300233776	Los Banos	Philippines	2019	Wet	YLD	5.3675
300252036	Los Banos	Philippines	2019	Wet	YLD	4.9901
300258387	Los Banos	Philippines	2019	Wet	YLD	5.4287
300266828	Los Banos	Philippines	2019	Wet	YLD	4.7865
300266831	Los Banos	Philippines	2019	Wet	YLD	4.9264
300266832	Los Banos	Philippines	2019	Wet	YLD	4.9362
300266835	Los Banos	Philippines	2019	Wet	YLD	5.5971
300266839	Los Banos	Philippines	2019	Wet	YLD	3.9518
300266846	Los Banos	Philippines	2019	Wet	YLD	4.838
300266848	Los Banos	Philippines	2019	Wet	YLD	5.2123
300279864	Los Banos	Philippines	2019	Wet	YLD	5.5679
300279868	Los Banos	Philippines	2019	Wet	YLD	5.4778
300287234	Los Banos	Philippines	2019	Wet	YLD	5.1829
300293456	Los Banos	Philippines	2019	Wet	YLD	5.6562
300293539	Los Banos	Philippines	2019	Wet	YLD	6.6791
300293562	Los Banos	Philippines	2019	Wet	YLD	5.6817
300294018	Los Banos	Philippines	2019	Wet	YLD	4.0186
300294074	Los Banos	Philippines	2019	Wet	YLD	4.938
300294080	Los Banos	Philippines	2019	Wet	YLD	5.9943
300296708	Los Banos	Philippines	2019	Wet	YLD	5.1899
300431704	Los Banos	Philippines	2019	Wet	YLD	5.7508
300764175	Los Banos	Philippines	2019	Wet	YLD	5.5069
300764179	Los Banos	Philippines	2019	Wet	YLD	4.188
300764184	Los Banos	Philippines	2019	Wet	YLD	4.7405
3022947	Los Banos	Philippines	2019	Wet	YLD	5.0615
3173051	Los Banos	Philippines	2019	Wet	YLD	5.0606
3272808	Los Banos	Philippines	2019	Wet	YLD	4.6936
3423716	Los Banos	Philippines	2019	Wet	YLD	5.8454
3425601	Los Banos	Philippines	2019	Wet	YLD	4.7996
3425772	Los Banos	Philippines	2019	Wet	YLD	5.7719
3425923	Los Banos	Philippines	2019	Wet	YLD	5.5942
3426973	Los Banos	Philippines	2019	Wet	YLD	4.9751
3427347	Los Banos	Philippines	2019	Wet	YLD	3.8276
3523215	Los Banos	Philippines	2019	Wet	YLD	4.9719
3592078	Los Banos	Philippines	2019	Wet	YLD	3.931
3592657	Los Banos	Philippines	2019	Wet	YLD	4.7293
3593039	Los Banos	Philippines	2019	Wet	YLD	4.9708
3658769	Los Banos	Philippines	2019	Wet	YLD	5.856
3806774	Los Banos	Philippines	2019	Wet	YLD	4.9095
3806855	Los Banos	Philippines	2019	Wet	YLD	4.9124
4016512	Los Banos	Philippines	2019	Wet	YLD	5.8033
4016513	Los Banos	Philippines	2019	Wet	YLD	5.4124
4189053	Los Banos	Philippines	2019	Wet	YLD	5.6857
4193103	Los Banos	Philippines	2019	Wet	YLD	6.0483
4214820	Los Banos	Philippines	2019	Wet	YLD	5.5014
4220423	Los Banos	Philippines	2019	Wet	YLD	3.563
4226523	Los Banos	Philippines	2019	Wet	YLD	4.5571
4228927	Los Banos	Philippines	2019	Wet	YLD	5.8261
4228929	Los Banos	Philippines	2019	Wet	YLD	5.8261
4229118	Los Banos	Philippines	2019	Wet	YLD	5.6697
4229178	Los Banos	Philippines	2019	Wet	YLD	5.3637
4535979	Los Banos	Philippines	2019	Wet	YLD	4.9643
4609623	Los Banos	Philippines	2019	Wet	YLD	5.7356
4609631	Los Banos	Philippines	2019	Wet	YLD	4.6642
4789033	Los Banos	Philippines	2019	Wet	YLD	5.7536
4789041	Los Banos	Philippines	2019	Wet	YLD	5.296
4789051	Los Banos	Philippines	2019	Wet	YLD	6.0989
4789056	Los Banos	Philippines	2019	Wet	YLD	5.6641
4789719	Los Banos	Philippines	2019	Wet	YLD	5.9017
4789765	Los Banos	Philippines	2019	Wet	YLD	5.6189
4789819	Los Banos	Philippines	2019	Wet	YLD	5.5998
4815752	Los Banos	Philippines	2019	Wet	YLD	4.9276
4815880	Los Banos	Philippines	2019	Wet	YLD	5.4703
1201260	Los Banos	Philippines	2019	Wet	DTF	90.9968
1253957	Los Banos	Philippines	2019	Wet	DTF	90.5556
1253961	Los Banos	Philippines	2019	Wet	DTF	86.837
1384968	Los Banos	Philippines	2019	Wet	DTF	90.6155
1401800	Los Banos	Philippines	2019	Wet	DTF	88.743
1960929	Los Banos	Philippines	2019	Wet	DTF	88.1191
2337754	Los Banos	Philippines	2019	Wet	DTF	88.8265
2433533	Los Banos	Philippines	2019	Wet	DTF	81.5638
2451001	Los Banos	Philippines	2019	Wet	DTF	74.312
2472106	Los Banos	Philippines	2019	Wet	DTF	79.188
2642849	Los Banos	Philippines	2019	Wet	DTF	88.6178
2696701	Los Banos	Philippines	2019	Wet	DTF	84.2444
2697231	Los Banos	Philippines	2019	Wet	DTF	90.0336
2697338	Los Banos	Philippines	2019	Wet	DTF	91.6611
2697419	Los Banos	Philippines	2019	Wet	DTF	88.4799
2697451	Los Banos	Philippines	2019	Wet	DTF	88.824
2697797	Los Banos	Philippines	2019	Wet	DTF	87.997
2858722	Los Banos	Philippines	2019	Wet	DTF	86.3917
2971736	Los Banos	Philippines	2019	Wet	DTF	83.3546
2972293	Los Banos	Philippines	2019	Wet	DTF	86.7748
2972309	Los Banos	Philippines	2019	Wet	DTF	88.2633
2972722	Los Banos	Philippines	2019	Wet	DTF	89.3963
2972796	Los Banos	Philippines	2019	Wet	DTF	89.4536
300034581	Los Banos	Philippines	2019	Wet	DTF	90.2219
300035917	Los Banos	Philippines	2019	Wet	DTF	88.1717
300038124	Los Banos	Philippines	2019	Wet	DTF	88.1634
300038265	Los Banos	Philippines	2019	Wet	DTF	87.1012
300038266	Los Banos	Philippines	2019	Wet	DTF	82.9419
300038744	Los Banos	Philippines	2019	Wet	DTF	83.3512
300038775	Los Banos	Philippines	2019	Wet	DTF	86.2472
300039577	Los Banos	Philippines	2019	Wet	DTF	87.3846
300040799	Los Banos	Philippines	2019	Wet	DTF	84.9661
300041295	Los Banos	Philippines	2019	Wet	DTF	83.3129
300041329	Los Banos	Philippines	2019	Wet	DTF	97.772
300080502	Los Banos	Philippines	2019	Wet	DTF	81.6286
300080634	Los Banos	Philippines	2019	Wet	DTF	90.9575
300166640	Los Banos	Philippines	2019	Wet	DTF	91.7375
300166641	Los Banos	Philippines	2019	Wet	DTF	83.9972
300170400	Los Banos	Philippines	2019	Wet	DTF	83.6464
300172737	Los Banos	Philippines	2019	Wet	DTF	89.1085
300173154	Los Banos	Philippines	2019	Wet	DTF	82.2144
300174086	Los Banos	Philippines	2019	Wet	DTF	86.133
300174380	Los Banos	Philippines	2019	Wet	DTF	81.6443
300233098	Los Banos	Philippines	2019	Wet	DTF	82.7352
300233776	Los Banos	Philippines	2019	Wet	DTF	77.1292
300252036	Los Banos	Philippines	2019	Wet	DTF	82.2321
300258387	Los Banos	Philippines	2019	Wet	DTF	86.977
300266828	Los Banos	Philippines	2019	Wet	DTF	86.1273
300266831	Los Banos	Philippines	2019	Wet	DTF	89.8877
300266832	Los Banos	Philippines	2019	Wet	DTF	89.075
300266835	Los Banos	Philippines	2019	Wet	DTF	90.0053
300266839	Los Banos	Philippines	2019	Wet	DTF	96.399
300266846	Los Banos	Philippines	2019	Wet	DTF	84.2422
300266848	Los Banos	Philippines	2019	Wet	DTF	78.4711
300279864	Los Banos	Philippines	2019	Wet	DTF	84.6609
300279868	Los Banos	Philippines	2019	Wet	DTF	89.1162
300287234	Los Banos	Philippines	2019	Wet	DTF	85.3735
300293456	Los Banos	Philippines	2019	Wet	DTF	84.899
300293539	Los Banos	Philippines	2019	Wet	DTF	80.1399
300293562	Los Banos	Philippines	2019	Wet	DTF	85.896
300294018	Los Banos	Philippines	2019	Wet	DTF	86.9428
300294074	Los Banos	Philippines	2019	Wet	DTF	83.3046
300294080	Los Banos	Philippines	2019	Wet	DTF	83.9834
300296708	Los Banos	Philippines	2019	Wet	DTF	85.419
300431704	Los Banos	Philippines	2019	Wet	DTF	81.4671
300764175	Los Banos	Philippines	2019	Wet	DTF	85.8189
300764179	Los Banos	Philippines	2019	Wet	DTF	87.5892
300764184	Los Banos	Philippines	2019	Wet	DTF	83.55
3022947	Los Banos	Philippines	2019	Wet	DTF	92.938
3173051	Los Banos	Philippines	2019	Wet	DTF	86.2112
3272808	Los Banos	Philippines	2019	Wet	DTF	90.336
3423716	Los Banos	Philippines	2019	Wet	DTF	86.8413
3425601	Los Banos	Philippines	2019	Wet	DTF	92.9413
3425772	Los Banos	Philippines	2019	Wet	DTF	85.6669
3425923	Los Banos	Philippines	2019	Wet	DTF	83.5954
3426973	Los Banos	Philippines	2019	Wet	DTF	86.9723
3427347	Los Banos	Philippines	2019	Wet	DTF	91.848
3523215	Los Banos	Philippines	2019	Wet	DTF	90.3518
3592078	Los Banos	Philippines	2019	Wet	DTF	97.1749
3592657	Los Banos	Philippines	2019	Wet	DTF	84.1777
3593039	Los Banos	Philippines	2019	Wet	DTF	82.6558
3658769	Los Banos	Philippines	2019	Wet	DTF	86.3208
3806774	Los Banos	Philippines	2019	Wet	DTF	79.2533
3806855	Los Banos	Philippines	2019	Wet	DTF	84.2766
4016512	Los Banos	Philippines	2019	Wet	DTF	85.5014
4016513	Los Banos	Philippines	2019	Wet	DTF	84.0752
4189053	Los Banos	Philippines	2019	Wet	DTF	87.6807
4193103	Los Banos	Philippines	2019	Wet	DTF	82.9536
4214820	Los Banos	Philippines	2019	Wet	DTF	85.644
4220423	Los Banos	Philippines	2019	Wet	DTF	72.7741
4226523	Los Banos	Philippines	2019	Wet	DTF	88.0966
4228927	Los Banos	Philippines	2019	Wet	DTF	83.6505
4228929	Los Banos	Philippines	2019	Wet	DTF	87.76
4229118	Los Banos	Philippines	2019	Wet	DTF	89.7863
4229178	Los Banos	Philippines	2019	Wet	DTF	72.3695
4535979	Los Banos	Philippines	2019	Wet	DTF	85.0731
4609623	Los Banos	Philippines	2019	Wet	DTF	84.1163
4609631	Los Banos	Philippines	2019	Wet	DTF	82.567
4789033	Los Banos	Philippines	2019	Wet	DTF	84.3373
4789041	Los Banos	Philippines	2019	Wet	DTF	93.1272
4789051	Los Banos	Philippines	2019	Wet	DTF	80.2071
4789056	Los Banos	Philippines	2019	Wet	DTF	84.7003
4789719	Los Banos	Philippines	2019	Wet	DTF	86.6982
4789765	Los Banos	Philippines	2019	Wet	DTF	83.7484
4789819	Los Banos	Philippines	2019	Wet	DTF	89.8655
4815752	Los Banos	Philippines	2019	Wet	DTF	83.4528
4815880	Los Banos	Philippines	2019	Wet	DTF	82.1374
1201260	Los Banos	Philippines	2019	Wet	HT	117.9835
1253957	Los Banos	Philippines	2019	Wet	HT	114.1903
1253961	Los Banos	Philippines	2019	Wet	HT	117.663
1384968	Los Banos	Philippines	2019	Wet	HT	116.1775
1401800	Los Banos	Philippines	2019	Wet	HT	122.7239
1960929	Los Banos	Philippines	2019	Wet	HT	122.4601
2337754	Los Banos	Philippines	2019	Wet	HT	127.2568
2433533	Los Banos	Philippines	2019	Wet	HT	108.4565
2451001	Los Banos	Philippines	2019	Wet	HT	115.6198
2472106	Los Banos	Philippines	2019	Wet	HT	123.8161
2642849	Los Banos	Philippines	2019	Wet	HT	124.7399
2696701	Los Banos	Philippines	2019	Wet	HT	117.2608
2697231	Los Banos	Philippines	2019	Wet	HT	107.0688
2697338	Los Banos	Philippines	2019	Wet	HT	124.626
2697419	Los Banos	Philippines	2019	Wet	HT	120.569
2697451	Los Banos	Philippines	2019	Wet	HT	123.4147
2697797	Los Banos	Philippines	2019	Wet	HT	129.3674
2858722	Los Banos	Philippines	2019	Wet	HT	119.4152
2971736	Los Banos	Philippines	2019	Wet	HT	113.4856
2972293	Los Banos	Philippines	2019	Wet	HT	118.2953
2972309	Los Banos	Philippines	2019	Wet	HT	117.3814
2972722	Los Banos	Philippines	2019	Wet	HT	121.2534
2972796	Los Banos	Philippines	2019	Wet	HT	115.4906
300034581	Los Banos	Philippines	2019	Wet	HT	122.2302
300035917	Los Banos	Philippines	2019	Wet	HT	119.9305
300038124	Los Banos	Philippines	2019	Wet	HT	124.8675
300038265	Los Banos	Philippines	2019	Wet	HT	119.7381
300038266	Los Banos	Philippines	2019	Wet	HT	117.9217
300038744	Los Banos	Philippines	2019	Wet	HT	121.0769
300038775	Los Banos	Philippines	2019	Wet	HT	114.906
300039577	Los Banos	Philippines	2019	Wet	HT	115.6388
300040799	Los Banos	Philippines	2019	Wet	HT	115.4448
300041295	Los Banos	Philippines	2019	Wet	HT	122.059
300041329	Los Banos	Philippines	2019	Wet	HT	121.2789
300080502	Los Banos	Philippines	2019	Wet	HT	122.2725
300080634	Los Banos	Philippines	2019	Wet	HT	114.3351
300166640	Los Banos	Philippines	2019	Wet	HT	119.2842
300166641	Los Banos	Philippines	2019	Wet	HT	117.8182
300170400	Los Banos	Philippines	2019	Wet	HT	119.1784
300172737	Los Banos	Philippines	2019	Wet	HT	115.6453
300173154	Los Banos	Philippines	2019	Wet	HT	111.6856
300174086	Los Banos	Philippines	2019	Wet	HT	117.251
300174380	Los Banos	Philippines	2019	Wet	HT	119.1551
300233098	Los Banos	Philippines	2019	Wet	HT	119.6143
300233776	Los Banos	Philippines	2019	Wet	HT	121.0994
300252036	Los Banos	Philippines	2019	Wet	HT	124.0417
300258387	Los Banos	Philippines	2019	Wet	HT	123.1448
300266828	Los Banos	Philippines	2019	Wet	HT	122.4717
300266831	Los Banos	Philippines	2019	Wet	HT	128.2821
300266832	Los Banos	Philippines	2019	Wet	HT	117.0222
300266835	Los Banos	Philippines	2019	Wet	HT	123.3516
300266839	Los Banos	Philippines	2019	Wet	HT	124.1131
300266846	Los Banos	Philippines	2019	Wet	HT	121.4927
300266848	Los Banos	Philippines	2019	Wet	HT	117.8852
300279864	Los Banos	Philippines	2019	Wet	HT	120.9659
300279868	Los Banos	Philippines	2019	Wet	HT	115.2256
300287234	Los Banos	Philippines	2019	Wet	HT	115.4285
300293456	Los Banos	Philippines	2019	Wet	HT	112.4765
300293539	Los Banos	Philippines	2019	Wet	HT	117.1065
300293562	Los Banos	Philippines	2019	Wet	HT	117.2228
300294018	Los Banos	Philippines	2019	Wet	HT	121.5067
300294074	Los Banos	Philippines	2019	Wet	HT	115.4776
300294080	Los Banos	Philippines	2019	Wet	HT	115.8147
300296708	Los Banos	Philippines	2019	Wet	HT	115.9873
300431704	Los Banos	Philippines	2019	Wet	HT	116.5386
300764175	Los Banos	Philippines	2019	Wet	HT	116.6875
300764179	Los Banos	Philippines	2019	Wet	HT	112.5027
300764184	Los Banos	Philippines	2019	Wet	HT	120.205
3022947	Los Banos	Philippines	2019	Wet	HT	138.4187
3173051	Los Banos	Philippines	2019	Wet	HT	122.3577
3272808	Los Banos	Philippines	2019	Wet	HT	126.7104
3423716	Los Banos	Philippines	2019	Wet	HT	124.8746
3425601	Los Banos	Philippines	2019	Wet	HT	134.9562
3425772	Los Banos	Philippines	2019	Wet	HT	129.796
3425923	Los Banos	Philippines	2019	Wet	HT	116.9606
3426973	Los Banos	Philippines	2019	Wet	HT	117.8185
3427347	Los Banos	Philippines	2019	Wet	HT	120.7998
3523215	Los Banos	Philippines	2019	Wet	HT	121.8774
3592078	Los Banos	Philippines	2019	Wet	HT	118.4099
3592657	Los Banos	Philippines	2019	Wet	HT	105.7574
3593039	Los Banos	Philippines	2019	Wet	HT	117.2948
3658769	Los Banos	Philippines	2019	Wet	HT	119.1669
3806774	Los Banos	Philippines	2019	Wet	HT	118.4998
3806855	Los Banos	Philippines	2019	Wet	HT	122.7869
4016512	Los Banos	Philippines	2019	Wet	HT	119.5353
4016513	Los Banos	Philippines	2019	Wet	HT	117.379
4189053	Los Banos	Philippines	2019	Wet	HT	114.1981
4193103	Los Banos	Philippines	2019	Wet	HT	124.272
4214820	Los Banos	Philippines	2019	Wet	HT	131.3383
4220423	Los Banos	Philippines	2019	Wet	HT	100.8107
4226523	Los Banos	Philippines	2019	Wet	HT	115.4532
4228927	Los Banos	Philippines	2019	Wet	HT	125.0188
4228929	Los Banos	Philippines	2019	Wet	HT	116.3519
4229118	Los Banos	Philippines	2019	Wet	HT	110.2765
4229178	Los Banos	Philippines	2019	Wet	HT	110.6264
4535979	Los Banos	Philippines	2019	Wet	HT	120.2466
4609623	Los Banos	Philippines	2019	Wet	HT	120.0314
4609631	Los Banos	Philippines	2019	Wet	HT	114.4181
4789033	Los Banos	Philippines	2019	Wet	HT	115.0225
4789041	Los Banos	Philippines	2019	Wet	HT	125.824
4789051	Los Banos	Philippines	2019	Wet	HT	123.2626
4789056	Los Banos	Philippines	2019	Wet	HT	123.9263
4789719	Los Banos	Philippines	2019	Wet	HT	125.2059
4789765	Los Banos	Philippines	2019	Wet	HT	120.6221
4789819	Los Banos	Philippines	2019	Wet	HT	107.9428
4815752	Los Banos	Philippines	2019	Wet	HT	123.3853
4815880	Los Banos	Philippines	2019	Wet	HT	114.096
1253957	Chokwe	Mozambique	2020	Wet	YLD	5.9488
1384968	Chokwe	Mozambique	2020	Wet	YLD	5.9327
1401800	Chokwe	Mozambique	2020	Wet	YLD	6.0306
2337754	Chokwe	Mozambique	2020	Wet	YLD	6.02
2451001	Chokwe	Mozambique	2020	Wet	YLD	5.8466
2642849	Chokwe	Mozambique	2020	Wet	YLD	6.1673
2696701	Chokwe	Mozambique	2020	Wet	YLD	5.6848
2697338	Chokwe	Mozambique	2020	Wet	YLD	6.4461
2697419	Chokwe	Mozambique	2020	Wet	YLD	6.0243
2697451	Chokwe	Mozambique	2020	Wet	YLD	6.1104
2697797	Chokwe	Mozambique	2020	Wet	YLD	5.8876
2858722	Chokwe	Mozambique	2020	Wet	YLD	5.9586
2971736	Chokwe	Mozambique	2020	Wet	YLD	6.0869
2972293	Chokwe	Mozambique	2020	Wet	YLD	6.232
2972309	Chokwe	Mozambique	2020	Wet	YLD	5.9892
2972722	Chokwe	Mozambique	2020	Wet	YLD	5.7311
2972796	Chokwe	Mozambique	2020	Wet	YLD	5.9831
300034581	Chokwe	Mozambique	2020	Wet	YLD	6.4116
300035917	Chokwe	Mozambique	2020	Wet	YLD	6.0048
300038124	Chokwe	Mozambique	2020	Wet	YLD	6.2891
300038265	Chokwe	Mozambique	2020	Wet	YLD	6.0139
300038266	Chokwe	Mozambique	2020	Wet	YLD	5.7446
300038744	Chokwe	Mozambique	2020	Wet	YLD	6.0806
300039577	Chokwe	Mozambique	2020	Wet	YLD	5.8371
300040799	Chokwe	Mozambique	2020	Wet	YLD	6.0848
300080634	Chokwe	Mozambique	2020	Wet	YLD	5.7487
300166640	Chokwe	Mozambique	2020	Wet	YLD	6.0036
300166641	Chokwe	Mozambique	2020	Wet	YLD	5.9927
300172737	Chokwe	Mozambique	2020	Wet	YLD	6.4213
300173154	Chokwe	Mozambique	2020	Wet	YLD	5.9636
300174086	Chokwe	Mozambique	2020	Wet	YLD	5.9299
300174380	Chokwe	Mozambique	2020	Wet	YLD	6.1294
300252036	Chokwe	Mozambique	2020	Wet	YLD	5.8291
300258387	Chokwe	Mozambique	2020	Wet	YLD	5.4201
300266828	Chokwe	Mozambique	2020	Wet	YLD	5.6995
300266831	Chokwe	Mozambique	2020	Wet	YLD	5.9785
300266832	Chokwe	Mozambique	2020	Wet	YLD	5.881
300266835	Chokwe	Mozambique	2020	Wet	YLD	6.2866
300266839	Chokwe	Mozambique	2020	Wet	YLD	6.3704
300266846	Chokwe	Mozambique	2020	Wet	YLD	5.4168
300266848	Chokwe	Mozambique	2020	Wet	YLD	5.7875
300279864	Chokwe	Mozambique	2020	Wet	YLD	5.8362
300287234	Chokwe	Mozambique	2020	Wet	YLD	5.8466
300293456	Chokwe	Mozambique	2020	Wet	YLD	6.278
300293539	Chokwe	Mozambique	2020	Wet	YLD	6.4267
300293562	Chokwe	Mozambique	2020	Wet	YLD	5.7672
300294018	Chokwe	Mozambique	2020	Wet	YLD	5.7475
300294074	Chokwe	Mozambique	2020	Wet	YLD	6.174
300294080	Chokwe	Mozambique	2020	Wet	YLD	6.3199
300296708	Chokwe	Mozambique	2020	Wet	YLD	6.2959
300431704	Chokwe	Mozambique	2020	Wet	YLD	6.2832
300764175	Chokwe	Mozambique	2020	Wet	YLD	6.5412
300764179	Chokwe	Mozambique	2020	Wet	YLD	5.2405
300764184	Chokwe	Mozambique	2020	Wet	YLD	5.741
3022947	Chokwe	Mozambique	2020	Wet	YLD	6.4443
3173051	Chokwe	Mozambique	2020	Wet	YLD	5.6434
3272808	Chokwe	Mozambique	2020	Wet	YLD	5.8125
3423716	Chokwe	Mozambique	2020	Wet	YLD	6.4749
3425601	Chokwe	Mozambique	2020	Wet	YLD	6.2002
3425772	Chokwe	Mozambique	2020	Wet	YLD	6.0915
3425923	Chokwe	Mozambique	2020	Wet	YLD	5.9252
3426973	Chokwe	Mozambique	2020	Wet	YLD	5.5948
3427347	Chokwe	Mozambique	2020	Wet	YLD	6.2772
3523215	Chokwe	Mozambique	2020	Wet	YLD	5.887
3592078	Chokwe	Mozambique	2020	Wet	YLD	6.0067
3592657	Chokwe	Mozambique	2020	Wet	YLD	6.3443
3593039	Chokwe	Mozambique	2020	Wet	YLD	6.0512
3658769	Chokwe	Mozambique	2020	Wet	YLD	5.9613
3806774	Chokwe	Mozambique	2020	Wet	YLD	6.0489
3806855	Chokwe	Mozambique	2020	Wet	YLD	5.8513
4016512	Chokwe	Mozambique	2020	Wet	YLD	6.3804
4016513	Chokwe	Mozambique	2020	Wet	YLD	6.277
4189053	Chokwe	Mozambique	2020	Wet	YLD	5.8295
4193103	Chokwe	Mozambique	2020	Wet	YLD	5.9953
4214820	Chokwe	Mozambique	2020	Wet	YLD	6.0337
4220423	Chokwe	Mozambique	2020	Wet	YLD	4.4394
4226523	Chokwe	Mozambique	2020	Wet	YLD	5.9258
4228927	Chokwe	Mozambique	2020	Wet	YLD	5.9608
4229118	Chokwe	Mozambique	2020	Wet	YLD	5.921
4229178	Chokwe	Mozambique	2020	Wet	YLD	5.1325
4609623	Chokwe	Mozambique	2020	Wet	YLD	6.5206
4789041	Chokwe	Mozambique	2020	Wet	YLD	6.3375
4789051	Chokwe	Mozambique	2020	Wet	YLD	6.337
4789056	Chokwe	Mozambique	2020	Wet	YLD	6.0637
4789719	Chokwe	Mozambique	2020	Wet	YLD	6.3418
4789765	Chokwe	Mozambique	2020	Wet	YLD	6.0974
4789819	Chokwe	Mozambique	2020	Wet	YLD	6.508
4815752	Chokwe	Mozambique	2020	Wet	YLD	6.2206
4815880	Chokwe	Mozambique	2020	Wet	YLD	6.2248
4016512	Chokwe	Mozambique	2020	Wet	YLD	6.107
1253957	Chokwe	Mozambique	2020	Wet	DTF	116.1071
1384968	Chokwe	Mozambique	2020	Wet	DTF	120.9106
1401800	Chokwe	Mozambique	2020	Wet	DTF	120.5296
2337754	Chokwe	Mozambique	2020	Wet	DTF	123.3829
2451001	Chokwe	Mozambique	2020	Wet	DTF	118.0699
2642849	Chokwe	Mozambique	2020	Wet	DTF	116.0724
2696701	Chokwe	Mozambique	2020	Wet	DTF	116.1634
2697338	Chokwe	Mozambique	2020	Wet	DTF	120.8059
2697419	Chokwe	Mozambique	2020	Wet	DTF	120.9143
2697451	Chokwe	Mozambique	2020	Wet	DTF	119.495
2697797	Chokwe	Mozambique	2020	Wet	DTF	121.453
2858722	Chokwe	Mozambique	2020	Wet	DTF	115.6954
2971736	Chokwe	Mozambique	2020	Wet	DTF	114.095
2972293	Chokwe	Mozambique	2020	Wet	DTF	120.9659
2972309	Chokwe	Mozambique	2020	Wet	DTF	124.591
2972722	Chokwe	Mozambique	2020	Wet	DTF	117.0617
2972796	Chokwe	Mozambique	2020	Wet	DTF	120.7912
300034581	Chokwe	Mozambique	2020	Wet	DTF	118.4974
300035917	Chokwe	Mozambique	2020	Wet	DTF	117.4732
300038124	Chokwe	Mozambique	2020	Wet	DTF	122.6668
300038265	Chokwe	Mozambique	2020	Wet	DTF	117.3361
300038266	Chokwe	Mozambique	2020	Wet	DTF	117.5451
300038744	Chokwe	Mozambique	2020	Wet	DTF	116.4307
300039577	Chokwe	Mozambique	2020	Wet	DTF	118.9322
300040799	Chokwe	Mozambique	2020	Wet	DTF	119.0121
300080634	Chokwe	Mozambique	2020	Wet	DTF	125.5889
300166640	Chokwe	Mozambique	2020	Wet	DTF	125.1244
300166641	Chokwe	Mozambique	2020	Wet	DTF	121.0335
300172737	Chokwe	Mozambique	2020	Wet	DTF	120.7503
300173154	Chokwe	Mozambique	2020	Wet	DTF	113.2397
300174086	Chokwe	Mozambique	2020	Wet	DTF	113.2938
300174380	Chokwe	Mozambique	2020	Wet	DTF	125.5328
300252036	Chokwe	Mozambique	2020	Wet	DTF	112.6862
300258387	Chokwe	Mozambique	2020	Wet	DTF	119.0705
300266828	Chokwe	Mozambique	2020	Wet	DTF	121.7626
300266831	Chokwe	Mozambique	2020	Wet	DTF	121.3084
300266832	Chokwe	Mozambique	2020	Wet	DTF	124.2005
300266835	Chokwe	Mozambique	2020	Wet	DTF	121.8162
300266839	Chokwe	Mozambique	2020	Wet	DTF	113.8108
300266846	Chokwe	Mozambique	2020	Wet	DTF	111.7987
300266848	Chokwe	Mozambique	2020	Wet	DTF	110.2857
300279864	Chokwe	Mozambique	2020	Wet	DTF	116.2101
300287234	Chokwe	Mozambique	2020	Wet	DTF	126.6019
300293456	Chokwe	Mozambique	2020	Wet	DTF	119.3959
300293539	Chokwe	Mozambique	2020	Wet	DTF	116.8611
300293562	Chokwe	Mozambique	2020	Wet	DTF	117.5778
300294018	Chokwe	Mozambique	2020	Wet	DTF	118.8287
300294074	Chokwe	Mozambique	2020	Wet	DTF	114.1598
300294080	Chokwe	Mozambique	2020	Wet	DTF	114.7613
300296708	Chokwe	Mozambique	2020	Wet	DTF	116.4315
300431704	Chokwe	Mozambique	2020	Wet	DTF	117.0075
300764175	Chokwe	Mozambique	2020	Wet	DTF	123.428
300764179	Chokwe	Mozambique	2020	Wet	DTF	116.1759
300764184	Chokwe	Mozambique	2020	Wet	DTF	116.0904
3022947	Chokwe	Mozambique	2020	Wet	DTF	124.6576
3173051	Chokwe	Mozambique	2020	Wet	DTF	123.8335
3272808	Chokwe	Mozambique	2020	Wet	DTF	118.3778
3423716	Chokwe	Mozambique	2020	Wet	DTF	116.1294
3425601	Chokwe	Mozambique	2020	Wet	DTF	124.7317
3425772	Chokwe	Mozambique	2020	Wet	DTF	119.908
3425923	Chokwe	Mozambique	2020	Wet	DTF	115.1787
3426973	Chokwe	Mozambique	2020	Wet	DTF	119.0389
3427347	Chokwe	Mozambique	2020	Wet	DTF	128.278
3523215	Chokwe	Mozambique	2020	Wet	DTF	121.6541
3592078	Chokwe	Mozambique	2020	Wet	DTF	116.0492
3592657	Chokwe	Mozambique	2020	Wet	DTF	117.5309
3593039	Chokwe	Mozambique	2020	Wet	DTF	116.0496
3658769	Chokwe	Mozambique	2020	Wet	DTF	119.2837
3806774	Chokwe	Mozambique	2020	Wet	DTF	118.1414
3806855	Chokwe	Mozambique	2020	Wet	DTF	117.4348
4016512	Chokwe	Mozambique	2020	Wet	DTF	112.5973
4016513	Chokwe	Mozambique	2020	Wet	DTF	117.0394
4189053	Chokwe	Mozambique	2020	Wet	DTF	118.4727
4193103	Chokwe	Mozambique	2020	Wet	DTF	117.8666
4214820	Chokwe	Mozambique	2020	Wet	DTF	116.6029
4220423	Chokwe	Mozambique	2020	Wet	DTF	106.5369
4226523	Chokwe	Mozambique	2020	Wet	DTF	113.1981
4228927	Chokwe	Mozambique	2020	Wet	DTF	116.1259
4229118	Chokwe	Mozambique	2020	Wet	DTF	111.792
4229178	Chokwe	Mozambique	2020	Wet	DTF	105.7168
4609623	Chokwe	Mozambique	2020	Wet	DTF	121.187
4789041	Chokwe	Mozambique	2020	Wet	DTF	119.9207
4789051	Chokwe	Mozambique	2020	Wet	DTF	116.1327
4789056	Chokwe	Mozambique	2020	Wet	DTF	116.0888
4789719	Chokwe	Mozambique	2020	Wet	DTF	112.8413
4789765	Chokwe	Mozambique	2020	Wet	DTF	113.6872
4789819	Chokwe	Mozambique	2020	Wet	DTF	113.3416
4815752	Chokwe	Mozambique	2020	Wet	DTF	117.801
4815880	Chokwe	Mozambique	2020	Wet	DTF	116.116
4016512	Chokwe	Mozambique	2020	Wet	DTF	119.3998
1253957	Chokwe	Mozambique	2020	Wet	HT	74.5987
1384968	Chokwe	Mozambique	2020	Wet	HT	76.6016
1401800	Chokwe	Mozambique	2020	Wet	HT	76.6074
2337754	Chokwe	Mozambique	2020	Wet	HT	82.7678
2451001	Chokwe	Mozambique	2020	Wet	HT	76.1376
2642849	Chokwe	Mozambique	2020	Wet	HT	76.8744
2696701	Chokwe	Mozambique	2020	Wet	HT	79.9541
2697338	Chokwe	Mozambique	2020	Wet	HT	85.0876
2697419	Chokwe	Mozambique	2020	Wet	HT	82.8202
2697451	Chokwe	Mozambique	2020	Wet	HT	79.8144
2697797	Chokwe	Mozambique	2020	Wet	HT	70.2315
2858722	Chokwe	Mozambique	2020	Wet	HT	74.9899
2971736	Chokwe	Mozambique	2020	Wet	HT	81.8494
2972293	Chokwe	Mozambique	2020	Wet	HT	79.699
2972309	Chokwe	Mozambique	2020	Wet	HT	73.3616
2972722	Chokwe	Mozambique	2020	Wet	HT	85.9062
2972796	Chokwe	Mozambique	2020	Wet	HT	91.0877
300034581	Chokwe	Mozambique	2020	Wet	HT	85.0316
300035917	Chokwe	Mozambique	2020	Wet	HT	76.7042
300038124	Chokwe	Mozambique	2020	Wet	HT	70.9007
300038265	Chokwe	Mozambique	2020	Wet	HT	80.6932
300038266	Chokwe	Mozambique	2020	Wet	HT	73.8202
300038744	Chokwe	Mozambique	2020	Wet	HT	79.1042
300039577	Chokwe	Mozambique	2020	Wet	HT	80.034
300040799	Chokwe	Mozambique	2020	Wet	HT	73.8703
300080634	Chokwe	Mozambique	2020	Wet	HT	73.351
300166640	Chokwe	Mozambique	2020	Wet	HT	73.7387
300166641	Chokwe	Mozambique	2020	Wet	HT	76.9618
300172737	Chokwe	Mozambique	2020	Wet	HT	75.4291
300173154	Chokwe	Mozambique	2020	Wet	HT	70.9421
300174086	Chokwe	Mozambique	2020	Wet	HT	75.4807
300174380	Chokwe	Mozambique	2020	Wet	HT	82.5339
300252036	Chokwe	Mozambique	2020	Wet	HT	82.3959
300258387	Chokwe	Mozambique	2020	Wet	HT	80.9206
300266828	Chokwe	Mozambique	2020	Wet	HT	92.8914
300266831	Chokwe	Mozambique	2020	Wet	HT	85.1336
300266832	Chokwe	Mozambique	2020	Wet	HT	77.113
300266835	Chokwe	Mozambique	2020	Wet	HT	71.5176
300266839	Chokwe	Mozambique	2020	Wet	HT	83.7531
300266846	Chokwe	Mozambique	2020	Wet	HT	90.172
300266848	Chokwe	Mozambique	2020	Wet	HT	86.2655
300279864	Chokwe	Mozambique	2020	Wet	HT	80.5126
300287234	Chokwe	Mozambique	2020	Wet	HT	87.9718
300293456	Chokwe	Mozambique	2020	Wet	HT	67.3685
300293539	Chokwe	Mozambique	2020	Wet	HT	80.3664
300293562	Chokwe	Mozambique	2020	Wet	HT	72.2551
300294018	Chokwe	Mozambique	2020	Wet	HT	78.5747
300294074	Chokwe	Mozambique	2020	Wet	HT	76.4166
300294080	Chokwe	Mozambique	2020	Wet	HT	80.4582
300296708	Chokwe	Mozambique	2020	Wet	HT	76.9178
300431704	Chokwe	Mozambique	2020	Wet	HT	79.2035
300764175	Chokwe	Mozambique	2020	Wet	HT	79.0356
300764179	Chokwe	Mozambique	2020	Wet	HT	86.8238
300764184	Chokwe	Mozambique	2020	Wet	HT	88.3999
3022947	Chokwe	Mozambique	2020	Wet	HT	92.7942
3173051	Chokwe	Mozambique	2020	Wet	HT	81.6891
3272808	Chokwe	Mozambique	2020	Wet	HT	88.0194
3423716	Chokwe	Mozambique	2020	Wet	HT	85.7844
3425601	Chokwe	Mozambique	2020	Wet	HT	85.1332
3425772	Chokwe	Mozambique	2020	Wet	HT	84.6769
3425923	Chokwe	Mozambique	2020	Wet	HT	80.8217
3426973	Chokwe	Mozambique	2020	Wet	HT	90.5557
3427347	Chokwe	Mozambique	2020	Wet	HT	85.116
3523215	Chokwe	Mozambique	2020	Wet	HT	77.3531
3592078	Chokwe	Mozambique	2020	Wet	HT	80.4489
3592657	Chokwe	Mozambique	2020	Wet	HT	86.8695
3593039	Chokwe	Mozambique	2020	Wet	HT	82.8308
3658769	Chokwe	Mozambique	2020	Wet	HT	72.4095
3806774	Chokwe	Mozambique	2020	Wet	HT	73.3952
3806855	Chokwe	Mozambique	2020	Wet	HT	70.5669
4016512	Chokwe	Mozambique	2020	Wet	HT	79.2531
4016513	Chokwe	Mozambique	2020	Wet	HT	90.4489
4189053	Chokwe	Mozambique	2020	Wet	HT	79.8293
4193103	Chokwe	Mozambique	2020	Wet	HT	80.1581
4214820	Chokwe	Mozambique	2020	Wet	HT	88.2278
4220423	Chokwe	Mozambique	2020	Wet	HT	77.9113
4226523	Chokwe	Mozambique	2020	Wet	HT	70.84
4228927	Chokwe	Mozambique	2020	Wet	HT	83.7908
4229118	Chokwe	Mozambique	2020	Wet	HT	76.9134
4229178	Chokwe	Mozambique	2020	Wet	HT	65.0636
4609623	Chokwe	Mozambique	2020	Wet	HT	79.3653
4789041	Chokwe	Mozambique	2020	Wet	HT	84.6899
4789051	Chokwe	Mozambique	2020	Wet	HT	75.5609
4789056	Chokwe	Mozambique	2020	Wet	HT	80.908
4789719	Chokwe	Mozambique	2020	Wet	HT	89.6143
4789765	Chokwe	Mozambique	2020	Wet	HT	87.0794
4789819	Chokwe	Mozambique	2020	Wet	HT	77.3019
4815752	Chokwe	Mozambique	2020	Wet	HT	80.3076
4815880	Chokwe	Mozambique	2020	Wet	HT	75.9642
4016512	Chokwe	Mozambique	2020	Wet	HT	76.6356
1253957	Maputo	Mozambique	2020	Wet	YLD	4.6885
1384968	Maputo	Mozambique	2020	Wet	YLD	4.254
1401800	Maputo	Mozambique	2020	Wet	YLD	4.8467
2337754	Maputo	Mozambique	2020	Wet	YLD	4.7504
2451001	Maputo	Mozambique	2020	Wet	YLD	4.9556
2642849	Maputo	Mozambique	2020	Wet	YLD	4.7671
2696701	Maputo	Mozambique	2020	Wet	YLD	4.9897
2697338	Maputo	Mozambique	2020	Wet	YLD	4.7968
2697419	Maputo	Mozambique	2020	Wet	YLD	4.1768
2697451	Maputo	Mozambique	2020	Wet	YLD	4.9968
2697797	Maputo	Mozambique	2020	Wet	YLD	5.0753
2858722	Maputo	Mozambique	2020	Wet	YLD	4.5399
2971736	Maputo	Mozambique	2020	Wet	YLD	4.5361
2972293	Maputo	Mozambique	2020	Wet	YLD	4.9855
2972309	Maputo	Mozambique	2020	Wet	YLD	4.6963
2972722	Maputo	Mozambique	2020	Wet	YLD	4.164
2972796	Maputo	Mozambique	2020	Wet	YLD	4.9283
300034581	Maputo	Mozambique	2020	Wet	YLD	5.0838
300035917	Maputo	Mozambique	2020	Wet	YLD	4.7982
300038124	Maputo	Mozambique	2020	Wet	YLD	4.9966
300038265	Maputo	Mozambique	2020	Wet	YLD	4.6134
300038266	Maputo	Mozambique	2020	Wet	YLD	5.0136
300038744	Maputo	Mozambique	2020	Wet	YLD	5.055
300039577	Maputo	Mozambique	2020	Wet	YLD	4.6908
300040799	Maputo	Mozambique	2020	Wet	YLD	4.7573
300080634	Maputo	Mozambique	2020	Wet	YLD	4.16
300166640	Maputo	Mozambique	2020	Wet	YLD	4.722
300166641	Maputo	Mozambique	2020	Wet	YLD	4.3993
300172737	Maputo	Mozambique	2020	Wet	YLD	4.7595
300173154	Maputo	Mozambique	2020	Wet	YLD	4.9709
300174086	Maputo	Mozambique	2020	Wet	YLD	4.3913
300174380	Maputo	Mozambique	2020	Wet	YLD	4.4724
300252036	Maputo	Mozambique	2020	Wet	YLD	4.9258
300258387	Maputo	Mozambique	2020	Wet	YLD	4.8706
300266828	Maputo	Mozambique	2020	Wet	YLD	4.6185
300266831	Maputo	Mozambique	2020	Wet	YLD	4.1388
300266832	Maputo	Mozambique	2020	Wet	YLD	4.9197
300266835	Maputo	Mozambique	2020	Wet	YLD	4.5304
300266839	Maputo	Mozambique	2020	Wet	YLD	4.0701
300266846	Maputo	Mozambique	2020	Wet	YLD	4.8536
300266848	Maputo	Mozambique	2020	Wet	YLD	5.1476
300279864	Maputo	Mozambique	2020	Wet	YLD	4.6561
300287234	Maputo	Mozambique	2020	Wet	YLD	4.7097
300293456	Maputo	Mozambique	2020	Wet	YLD	4.7594
300293539	Maputo	Mozambique	2020	Wet	YLD	4.253
300293562	Maputo	Mozambique	2020	Wet	YLD	4.4691
300294018	Maputo	Mozambique	2020	Wet	YLD	4.4895
300294074	Maputo	Mozambique	2020	Wet	YLD	4.0079
300294080	Maputo	Mozambique	2020	Wet	YLD	4.684
300296708	Maputo	Mozambique	2020	Wet	YLD	4.5734
300431704	Maputo	Mozambique	2020	Wet	YLD	5.1353
300764175	Maputo	Mozambique	2020	Wet	YLD	4.9351
300764179	Maputo	Mozambique	2020	Wet	YLD	4.3588
300764184	Maputo	Mozambique	2020	Wet	YLD	4.4099
3022947	Maputo	Mozambique	2020	Wet	YLD	4.7687
3173051	Maputo	Mozambique	2020	Wet	YLD	4.776
3272808	Maputo	Mozambique	2020	Wet	YLD	4.6284
3423716	Maputo	Mozambique	2020	Wet	YLD	4.7863
3425601	Maputo	Mozambique	2020	Wet	YLD	4.6492
3425772	Maputo	Mozambique	2020	Wet	YLD	5.3558
3425923	Maputo	Mozambique	2020	Wet	YLD	4.701
3426973	Maputo	Mozambique	2020	Wet	YLD	4.517
3427347	Maputo	Mozambique	2020	Wet	YLD	4.5149
3523215	Maputo	Mozambique	2020	Wet	YLD	4.1462
3592078	Maputo	Mozambique	2020	Wet	YLD	4.5062
3592657	Maputo	Mozambique	2020	Wet	YLD	4.979
3593039	Maputo	Mozambique	2020	Wet	YLD	5.3988
3658769	Maputo	Mozambique	2020	Wet	YLD	4.587
3806774	Maputo	Mozambique	2020	Wet	YLD	4.7621
3806855	Maputo	Mozambique	2020	Wet	YLD	4.8037
4016512	Maputo	Mozambique	2020	Wet	YLD	4.6891
4016513	Maputo	Mozambique	2020	Wet	YLD	4.2997
4189053	Maputo	Mozambique	2020	Wet	YLD	4.8347
4193103	Maputo	Mozambique	2020	Wet	YLD	4.838
4214820	Maputo	Mozambique	2020	Wet	YLD	5.1837
4220423	Maputo	Mozambique	2020	Wet	YLD	4.9695
4226523	Maputo	Mozambique	2020	Wet	YLD	4.7026
4228927	Maputo	Mozambique	2020	Wet	YLD	5.0036
4229118	Maputo	Mozambique	2020	Wet	YLD	4.7553
4229178	Maputo	Mozambique	2020	Wet	YLD	4.0929
4609623	Maputo	Mozambique	2020	Wet	YLD	4.7604
4789041	Maputo	Mozambique	2020	Wet	YLD	4.0832
4789051	Maputo	Mozambique	2020	Wet	YLD	4.8248
4789056	Maputo	Mozambique	2020	Wet	YLD	5.2006
4789719	Maputo	Mozambique	2020	Wet	YLD	5.1916
4789765	Maputo	Mozambique	2020	Wet	YLD	3.7449
4789819	Maputo	Mozambique	2020	Wet	YLD	4.701
4815752	Maputo	Mozambique	2020	Wet	YLD	4.7664
4815880	Maputo	Mozambique	2020	Wet	YLD	4.9094
4016512	Maputo	Mozambique	2020	Wet	YLD	4.8656
1253957	Maputo	Mozambique	2020	Wet	DTF	112.2398
1384968	Maputo	Mozambique	2020	Wet	DTF	118.9821
1401800	Maputo	Mozambique	2020	Wet	DTF	112.0126
2337754	Maputo	Mozambique	2020	Wet	DTF	113.0696
2451001	Maputo	Mozambique	2020	Wet	DTF	104.5683
2642849	Maputo	Mozambique	2020	Wet	DTF	111.0978
2696701	Maputo	Mozambique	2020	Wet	DTF	107.7233
2697338	Maputo	Mozambique	2020	Wet	DTF	116.3692
2697419	Maputo	Mozambique	2020	Wet	DTF	108.6745
2697451	Maputo	Mozambique	2020	Wet	DTF	115.0904
2697797	Maputo	Mozambique	2020	Wet	DTF	102.2217
2858722	Maputo	Mozambique	2020	Wet	DTF	102.0512
2971736	Maputo	Mozambique	2020	Wet	DTF	105.1067
2972293	Maputo	Mozambique	2020	Wet	DTF	111.8628
2972309	Maputo	Mozambique	2020	Wet	DTF	119.3637
2972722	Maputo	Mozambique	2020	Wet	DTF	115.7714
2972796	Maputo	Mozambique	2020	Wet	DTF	115.8267
300034581	Maputo	Mozambique	2020	Wet	DTF	109.0686
300035917	Maputo	Mozambique	2020	Wet	DTF	106.1663
300038124	Maputo	Mozambique	2020	Wet	DTF	108.2785
300038265	Maputo	Mozambique	2020	Wet	DTF	104.0212
300038266	Maputo	Mozambique	2020	Wet	DTF	106.0794
300038744	Maputo	Mozambique	2020	Wet	DTF	103.4271
300039577	Maputo	Mozambique	2020	Wet	DTF	107.0333
300040799	Maputo	Mozambique	2020	Wet	DTF	107.2991
300080634	Maputo	Mozambique	2020	Wet	DTF	111.7281
300166640	Maputo	Mozambique	2020	Wet	DTF	111.1832
300166641	Maputo	Mozambique	2020	Wet	DTF	108.7444
300172737	Maputo	Mozambique	2020	Wet	DTF	103.8365
300173154	Maputo	Mozambique	2020	Wet	DTF	98.9106
300174086	Maputo	Mozambique	2020	Wet	DTF	98.2498
300174380	Maputo	Mozambique	2020	Wet	DTF	104.8106
300252036	Maputo	Mozambique	2020	Wet	DTF	93.9853
300258387	Maputo	Mozambique	2020	Wet	DTF	107.3804
300266828	Maputo	Mozambique	2020	Wet	DTF	119.6504
300266831	Maputo	Mozambique	2020	Wet	DTF	119.3504
300266832	Maputo	Mozambique	2020	Wet	DTF	105.8941
300266835	Maputo	Mozambique	2020	Wet	DTF	112.691
300266839	Maputo	Mozambique	2020	Wet	DTF	123.9066
300266846	Maputo	Mozambique	2020	Wet	DTF	109.7553
300266848	Maputo	Mozambique	2020	Wet	DTF	100.2055
300279864	Maputo	Mozambique	2020	Wet	DTF	106.949
300287234	Maputo	Mozambique	2020	Wet	DTF	121.0111
300293456	Maputo	Mozambique	2020	Wet	DTF	106.1553
300293539	Maputo	Mozambique	2020	Wet	DTF	108.9853
300293562	Maputo	Mozambique	2020	Wet	DTF	103.1369
300294018	Maputo	Mozambique	2020	Wet	DTF	104.1205
300294074	Maputo	Mozambique	2020	Wet	DTF	103.5595
300294080	Maputo	Mozambique	2020	Wet	DTF	100.7004
300296708	Maputo	Mozambique	2020	Wet	DTF	103.69
300431704	Maputo	Mozambique	2020	Wet	DTF	108.1806
300764175	Maputo	Mozambique	2020	Wet	DTF	121.6981
300764179	Maputo	Mozambique	2020	Wet	DTF	103.1904
300764184	Maputo	Mozambique	2020	Wet	DTF	108.2606
3022947	Maputo	Mozambique	2020	Wet	DTF	123.8315
3173051	Maputo	Mozambique	2020	Wet	DTF	110.6994
3272808	Maputo	Mozambique	2020	Wet	DTF	114.4688
3423716	Maputo	Mozambique	2020	Wet	DTF	106.4877
3425601	Maputo	Mozambique	2020	Wet	DTF	115.5144
3425772	Maputo	Mozambique	2020	Wet	DTF	98.601
3425923	Maputo	Mozambique	2020	Wet	DTF	99.823
3426973	Maputo	Mozambique	2020	Wet	DTF	119.4537
3427347	Maputo	Mozambique	2020	Wet	DTF	94.8385
3523215	Maputo	Mozambique	2020	Wet	DTF	115.908
3592078	Maputo	Mozambique	2020	Wet	DTF	96.6982
3592657	Maputo	Mozambique	2020	Wet	DTF	111.3278
3593039	Maputo	Mozambique	2020	Wet	DTF	100.564
3658769	Maputo	Mozambique	2020	Wet	DTF	109.9332
3806774	Maputo	Mozambique	2020	Wet	DTF	100.9343
3806855	Maputo	Mozambique	2020	Wet	DTF	111.9771
4016512	Maputo	Mozambique	2020	Wet	DTF	99.7671
4016513	Maputo	Mozambique	2020	Wet	DTF	111.4267
4189053	Maputo	Mozambique	2020	Wet	DTF	105.4957
4193103	Maputo	Mozambique	2020	Wet	DTF	102.6707
4214820	Maputo	Mozambique	2020	Wet	DTF	104.4855
4220423	Maputo	Mozambique	2020	Wet	DTF	98.379
4226523	Maputo	Mozambique	2020	Wet	DTF	105.1134
4228927	Maputo	Mozambique	2020	Wet	DTF	103.2344
4229118	Maputo	Mozambique	2020	Wet	DTF	110.3906
4229178	Maputo	Mozambique	2020	Wet	DTF	91.5481
4609623	Maputo	Mozambique	2020	Wet	DTF	105.9709
4789041	Maputo	Mozambique	2020	Wet	DTF	110.1219
4789051	Maputo	Mozambique	2020	Wet	DTF	103.0297
4789056	Maputo	Mozambique	2020	Wet	DTF	98.8936
4789719	Maputo	Mozambique	2020	Wet	DTF	100.5357
4789765	Maputo	Mozambique	2020	Wet	DTF	103.6063
4789819	Maputo	Mozambique	2020	Wet	DTF	99.3084
4815752	Maputo	Mozambique	2020	Wet	DTF	108.3848
4815880	Maputo	Mozambique	2020	Wet	DTF	100.2076
4016512	Maputo	Mozambique	2020	Wet	DTF	110.592
1253957	Maputo	Mozambique	2020	Wet	HT	76.101
1384968	Maputo	Mozambique	2020	Wet	HT	87.1622
1401800	Maputo	Mozambique	2020	Wet	HT	78.6942
2337754	Maputo	Mozambique	2020	Wet	HT	79.7596
2451001	Maputo	Mozambique	2020	Wet	HT	77.2536
2642849	Maputo	Mozambique	2020	Wet	HT	81.0172
2696701	Maputo	Mozambique	2020	Wet	HT	80.712
2697338	Maputo	Mozambique	2020	Wet	HT	84.6463
2697419	Maputo	Mozambique	2020	Wet	HT	75.0709
2697451	Maputo	Mozambique	2020	Wet	HT	73.2201
2697797	Maputo	Mozambique	2020	Wet	HT	83.7296
2858722	Maputo	Mozambique	2020	Wet	HT	77.4742
2971736	Maputo	Mozambique	2020	Wet	HT	69.6769
2972293	Maputo	Mozambique	2020	Wet	HT	77.0242
2972309	Maputo	Mozambique	2020	Wet	HT	79.7053
2972722	Maputo	Mozambique	2020	Wet	HT	77.5198
2972796	Maputo	Mozambique	2020	Wet	HT	85.7865
300034581	Maputo	Mozambique	2020	Wet	HT	80.9332
300035917	Maputo	Mozambique	2020	Wet	HT	70.7765
300038124	Maputo	Mozambique	2020	Wet	HT	72.6693
300038265	Maputo	Mozambique	2020	Wet	HT	75.4889
300038266	Maputo	Mozambique	2020	Wet	HT	71.9118
300038744	Maputo	Mozambique	2020	Wet	HT	73.4177
300039577	Maputo	Mozambique	2020	Wet	HT	75.8253
300040799	Maputo	Mozambique	2020	Wet	HT	65.9815
300080634	Maputo	Mozambique	2020	Wet	HT	72.6818
300166640	Maputo	Mozambique	2020	Wet	HT	75.9224
300166641	Maputo	Mozambique	2020	Wet	HT	73.1694
300172737	Maputo	Mozambique	2020	Wet	HT	71.6969
300173154	Maputo	Mozambique	2020	Wet	HT	71.7374
300174086	Maputo	Mozambique	2020	Wet	HT	78.5098
300174380	Maputo	Mozambique	2020	Wet	HT	77.5327
300252036	Maputo	Mozambique	2020	Wet	HT	78.9272
300258387	Maputo	Mozambique	2020	Wet	HT	80.2234
300266828	Maputo	Mozambique	2020	Wet	HT	83.1909
300266831	Maputo	Mozambique	2020	Wet	HT	86.5297
300266832	Maputo	Mozambique	2020	Wet	HT	74.7794
300266835	Maputo	Mozambique	2020	Wet	HT	80.1901
300266839	Maputo	Mozambique	2020	Wet	HT	98.2893
300266846	Maputo	Mozambique	2020	Wet	HT	78.4939
300266848	Maputo	Mozambique	2020	Wet	HT	78.892
300279864	Maputo	Mozambique	2020	Wet	HT	84.5376
300287234	Maputo	Mozambique	2020	Wet	HT	102.0547
300293456	Maputo	Mozambique	2020	Wet	HT	75.7251
300293539	Maputo	Mozambique	2020	Wet	HT	73.4805
300293562	Maputo	Mozambique	2020	Wet	HT	73.6151
300294018	Maputo	Mozambique	2020	Wet	HT	76.1364
300294074	Maputo	Mozambique	2020	Wet	HT	75.0764
300294080	Maputo	Mozambique	2020	Wet	HT	70.9719
300296708	Maputo	Mozambique	2020	Wet	HT	70.5379
300431704	Maputo	Mozambique	2020	Wet	HT	81.1737
300764175	Maputo	Mozambique	2020	Wet	HT	74.1368
300764179	Maputo	Mozambique	2020	Wet	HT	76.8925
300764184	Maputo	Mozambique	2020	Wet	HT	92.8979
3022947	Maputo	Mozambique	2020	Wet	HT	92.8868
3173051	Maputo	Mozambique	2020	Wet	HT	76.0054
3272808	Maputo	Mozambique	2020	Wet	HT	87.0193
3423716	Maputo	Mozambique	2020	Wet	HT	82.3766
3425601	Maputo	Mozambique	2020	Wet	HT	83.2656
3425772	Maputo	Mozambique	2020	Wet	HT	86.4718
3425923	Maputo	Mozambique	2020	Wet	HT	81.0936
3426973	Maputo	Mozambique	2020	Wet	HT	88.1488
3427347	Maputo	Mozambique	2020	Wet	HT	82.4521
3523215	Maputo	Mozambique	2020	Wet	HT	74.2534
3592078	Maputo	Mozambique	2020	Wet	HT	79.0518
3592657	Maputo	Mozambique	2020	Wet	HT	99.1741
3593039	Maputo	Mozambique	2020	Wet	HT	74.0058
3658769	Maputo	Mozambique	2020	Wet	HT	78.1018
3806774	Maputo	Mozambique	2020	Wet	HT	67.3888
3806855	Maputo	Mozambique	2020	Wet	HT	83.3911
4016512	Maputo	Mozambique	2020	Wet	HT	75.9184
4016513	Maputo	Mozambique	2020	Wet	HT	73.6513
4189053	Maputo	Mozambique	2020	Wet	HT	70.3533
4193103	Maputo	Mozambique	2020	Wet	HT	78.9709
4214820	Maputo	Mozambique	2020	Wet	HT	81.0387
4220423	Maputo	Mozambique	2020	Wet	HT	77.3727
4226523	Maputo	Mozambique	2020	Wet	HT	72.467
4228927	Maputo	Mozambique	2020	Wet	HT	80.0447
4229118	Maputo	Mozambique	2020	Wet	HT	72.8345
4229178	Maputo	Mozambique	2020	Wet	HT	87.0345
4609623	Maputo	Mozambique	2020	Wet	HT	72.2192
4789041	Maputo	Mozambique	2020	Wet	HT	79.6477
4789051	Maputo	Mozambique	2020	Wet	HT	77.0924
4789056	Maputo	Mozambique	2020	Wet	HT	75.8228
4789719	Maputo	Mozambique	2020	Wet	HT	80.9415
4789765	Maputo	Mozambique	2020	Wet	HT	77.9041
4789819	Maputo	Mozambique	2020	Wet	HT	75.767
4815752	Maputo	Mozambique	2020	Wet	HT	83.3137
4815880	Maputo	Mozambique	2020	Wet	HT	75.0157
4016512	Maputo	Mozambique	2020	Wet	HT	72.986
1201260	Hyderabad	India	2018	Wet	YLD	5.6541
1401800	Hyderabad	India	2018	Wet	YLD	5.7342
1960929	Hyderabad	India	2018	Wet	YLD	5.7683
2433533	Hyderabad	India	2018	Wet	YLD	5.5339
2451001	Hyderabad	India	2018	Wet	YLD	6.8369
2696701	Hyderabad	India	2018	Wet	YLD	6.0963
2697451	Hyderabad	India	2018	Wet	YLD	6.0147
2971736	Hyderabad	India	2018	Wet	YLD	5.6422
2972293	Hyderabad	India	2018	Wet	YLD	6.4377
300038124	Hyderabad	India	2018	Wet	YLD	6.776
300039577	Hyderabad	India	2018	Wet	YLD	6.8562
300166640	Hyderabad	India	2018	Wet	YLD	5.2534
300233098	Hyderabad	India	2018	Wet	YLD	5.3365
300258387	Hyderabad	India	2018	Wet	YLD	5.9746
300266828	Hyderabad	India	2018	Wet	YLD	6.0147
300266831	Hyderabad	India	2018	Wet	YLD	5.8559
300266839	Hyderabad	India	2018	Wet	YLD	6.871
300266846	Hyderabad	India	2018	Wet	YLD	5.519
300287234	Hyderabad	India	2018	Wet	YLD	5.8945
300293456	Hyderabad	India	2018	Wet	YLD	5.0931
300294018	Hyderabad	India	2018	Wet	YLD	5.9746
300296708	Hyderabad	India	2018	Wet	YLD	6.0548
300764175	Hyderabad	India	2018	Wet	YLD	5.1851
3423716	Hyderabad	India	2018	Wet	YLD	6.3753
3425923	Hyderabad	India	2018	Wet	YLD	6.4985
3426973	Hyderabad	India	2018	Wet	YLD	5.9405
3592078	Hyderabad	India	2018	Wet	YLD	6.2551
3593039	Hyderabad	India	2018	Wet	YLD	6.0948
3658769	Hyderabad	India	2018	Wet	YLD	6.0281
3806855	Hyderabad	India	2018	Wet	YLD	6.776
4189053	Hyderabad	India	2018	Wet	YLD	4.9328
4193103	Hyderabad	India	2018	Wet	YLD	5.6941
4226523	Hyderabad	India	2018	Wet	YLD	5.7342
4228927	Hyderabad	India	2018	Wet	YLD	6.8161
4229118	Hyderabad	India	2018	Wet	YLD	5.013
4229178	Hyderabad	India	2018	Wet	YLD	5.4537
4609623	Hyderabad	India	2018	Wet	YLD	5.4137
1201260	Hyderabad	India	2018	Wet	DTF	103.143
1401800	Hyderabad	India	2018	Wet	DTF	110.4849
1960929	Hyderabad	India	2018	Wet	DTF	113.2381
2433533	Hyderabad	India	2018	Wet	DTF	101.3076
2451001	Hyderabad	India	2018	Wet	DTF	100.8487
2696701	Hyderabad	India	2018	Wet	DTF	108.6495
2697451	Hyderabad	India	2018	Wet	DTF	107.7317
2971736	Hyderabad	India	2018	Wet	DTF	96.26
2972293	Hyderabad	India	2018	Wet	DTF	105.8963
300038124	Hyderabad	India	2018	Wet	DTF	108.1906
300039577	Hyderabad	India	2018	Wet	DTF	104.5196
300166640	Hyderabad	India	2018	Wet	DTF	110.9438
300233098	Hyderabad	India	2018	Wet	DTF	100.3898
300258387	Hyderabad	India	2018	Wet	DTF	108.6495
300266828	Hyderabad	India	2018	Wet	DTF	115.9913
300266831	Hyderabad	India	2018	Wet	DTF	108.6495
300266839	Hyderabad	India	2018	Wet	DTF	110.9438
300266846	Hyderabad	India	2018	Wet	DTF	104.0608
300287234	Hyderabad	India	2018	Wet	DTF	108.1906
300293456	Hyderabad	India	2018	Wet	DTF	105.4374
300294018	Hyderabad	India	2018	Wet	DTF	100.8487
300296708	Hyderabad	India	2018	Wet	DTF	99.4721
300764175	Hyderabad	India	2018	Wet	DTF	110.9438
3423716	Hyderabad	India	2018	Wet	DTF	101.3076
3425923	Hyderabad	India	2018	Wet	DTF	98.5544
3426973	Hyderabad	India	2018	Wet	DTF	103.4669
3592078	Hyderabad	India	2018	Wet	DTF	103.143
3593039	Hyderabad	India	2018	Wet	DTF	101.3076
3658769	Hyderabad	India	2018	Wet	DTF	105.4374
3806855	Hyderabad	India	2018	Wet	DTF	103.6019
4189053	Hyderabad	India	2018	Wet	DTF	108.6495
4193103	Hyderabad	India	2018	Wet	DTF	104.5196
4226523	Hyderabad	India	2018	Wet	DTF	110.0261
4228927	Hyderabad	India	2018	Wet	DTF	99.931
4229118	Hyderabad	India	2018	Wet	DTF	106.3551
4229178	Hyderabad	India	2018	Wet	DTF	97.1778
4609623	Hyderabad	India	2018	Wet	DTF	111.4027
1201260	Hyderabad	India	2018	Wet	HT	87.2227
1401800	Hyderabad	India	2018	Wet	HT	92.3076
1960929	Hyderabad	India	2018	Wet	HT	84.82
2433533	Hyderabad	India	2018	Wet	HT	76.3494
2451001	Hyderabad	India	2018	Wet	HT	82.8411
2696701	Hyderabad	India	2018	Wet	HT	81.2902
2697451	Hyderabad	India	2018	Wet	HT	77.9003
2971736	Hyderabad	India	2018	Wet	HT	81.1504
2972293	Hyderabad	India	2018	Wet	HT	84.6802
300038124	Hyderabad	India	2018	Wet	HT	86.3752
300039577	Hyderabad	India	2018	Wet	HT	93.1551
300166640	Hyderabad	India	2018	Wet	HT	76.629
300233098	Hyderabad	India	2018	Wet	HT	85.6675
300258387	Hyderabad	India	2018	Wet	HT	88.4939
300266828	Hyderabad	India	2018	Wet	HT	95.5577
300266831	Hyderabad	India	2018	Wet	HT	93.439
300266839	Hyderabad	India	2018	Wet	HT	101.63
300266846	Hyderabad	India	2018	Wet	HT	89.9092
300287234	Hyderabad	India	2018	Wet	HT	93.439
300293456	Hyderabad	India	2018	Wet	HT	83.1293
300294018	Hyderabad	India	2018	Wet	HT	78.8918
300296708	Hyderabad	India	2018	Wet	HT	77.0528
300764175	Hyderabad	India	2018	Wet	HT	89.905
3423716	Hyderabad	India	2018	Wet	HT	88.7778
3425923	Hyderabad	India	2018	Wet	HT	91.744
3426973	Hyderabad	India	2018	Wet	HT	91.744
3592078	Hyderabad	India	2018	Wet	HT	90.049
3593039	Hyderabad	India	2018	Wet	HT	80.7266
3658769	Hyderabad	India	2018	Wet	HT	83.2691
3806855	Hyderabad	India	2018	Wet	HT	88.7778
4189053	Hyderabad	India	2018	Wet	HT	83.8327
4193103	Hyderabad	India	2018	Wet	HT	86.2353
4226523	Hyderabad	India	2018	Wet	HT	74.0866
4228927	Hyderabad	India	2018	Wet	HT	87.0786
4229118	Hyderabad	India	2018	Wet	HT	78.6079
4229178	Hyderabad	India	2018	Wet	HT	77.4765
4609623	Hyderabad	India	2018	Wet	HT	88.21
1201260	Maruteru	India	2019	Wet	YLD	5.91
1401800	Maruteru	India	2019	Wet	YLD	5.0272
1960929	Maruteru	India	2019	Wet	YLD	3.0931
2433533	Maruteru	India	2019	Wet	YLD	4.1092
2451001	Maruteru	India	2019	Wet	YLD	4.0765
2696701	Maruteru	India	2019	Wet	YLD	3.4083
2697451	Maruteru	India	2019	Wet	YLD	4.8282
2971736	Maruteru	India	2019	Wet	YLD	3.1304
2972293	Maruteru	India	2019	Wet	YLD	4.5313
300038124	Maruteru	India	2019	Wet	YLD	5.7043
300039577	Maruteru	India	2019	Wet	YLD	3.1276
300166640	Maruteru	India	2019	Wet	YLD	4.1143
300233098	Maruteru	India	2019	Wet	YLD	3.6614
300258387	Maruteru	India	2019	Wet	YLD	3.3656
300266828	Maruteru	India	2019	Wet	YLD	3.6442
300266831	Maruteru	India	2019	Wet	YLD	3.3403
300266839	Maruteru	India	2019	Wet	YLD	4.1953
300266846	Maruteru	India	2019	Wet	YLD	4.8524
300287234	Maruteru	India	2019	Wet	YLD	3.9349
300293456	Maruteru	India	2019	Wet	YLD	3.357
300294018	Maruteru	India	2019	Wet	YLD	3.2738
300296708	Maruteru	India	2019	Wet	YLD	4.4424
300764175	Maruteru	India	2019	Wet	YLD	3.9818
3423716	Maruteru	India	2019	Wet	YLD	3.4861
3425923	Maruteru	India	2019	Wet	YLD	3.3451
3426973	Maruteru	India	2019	Wet	YLD	3.8115
3592078	Maruteru	India	2019	Wet	YLD	3.4525
3593039	Maruteru	India	2019	Wet	YLD	3.4614
3658769	Maruteru	India	2019	Wet	YLD	4.6336
3806855	Maruteru	India	2019	Wet	YLD	3.6962
4016512	Maruteru	India	2019	Wet	YLD	4.7534
4189053	Maruteru	India	2019	Wet	YLD	5.0865
4193103	Maruteru	India	2019	Wet	YLD	4.0533
4226523	Maruteru	India	2019	Wet	YLD	4.0781
4228927	Maruteru	India	2019	Wet	YLD	3.9574
4229118	Maruteru	India	2019	Wet	YLD	4.2678
4229178	Maruteru	India	2019	Wet	YLD	4.091
4609623	Maruteru	India	2019	Wet	YLD	3.939
1201260	Maruteru	India	2019	Wet	DTF	94.0627
1401800	Maruteru	India	2019	Wet	DTF	95.2799
1960929	Maruteru	India	2019	Wet	DTF	92.9373
2433533	Maruteru	India	2019	Wet	DTF	91.6609
2451001	Maruteru	India	2019	Wet	DTF	96.3106
2696701	Maruteru	India	2019	Wet	DTF	100.1758
2697451	Maruteru	India	2019	Wet	DTF	97.1645
2971736	Maruteru	India	2019	Wet	DTF	94.1556
2972293	Maruteru	India	2019	Wet	DTF	93.8667
300038124	Maruteru	India	2019	Wet	DTF	100.2881
300039577	Maruteru	India	2019	Wet	DTF	97.0043
300166640	Maruteru	India	2019	Wet	DTF	96.8401
300233098	Maruteru	India	2019	Wet	DTF	92.0522
300258387	Maruteru	India	2019	Wet	DTF	98.7548
300266828	Maruteru	India	2019	Wet	DTF	99.2784
300266831	Maruteru	India	2019	Wet	DTF	93.2589
300266839	Maruteru	India	2019	Wet	DTF	99.3243
300266846	Maruteru	India	2019	Wet	DTF	91.9904
300287234	Maruteru	India	2019	Wet	DTF	95.2796
300293456	Maruteru	India	2019	Wet	DTF	96.8894
300294018	Maruteru	India	2019	Wet	DTF	92.6595
300296708	Maruteru	India	2019	Wet	DTF	94.2296
300764175	Maruteru	India	2019	Wet	DTF	91.1407
3423716	Maruteru	India	2019	Wet	DTF	92.607
3425923	Maruteru	India	2019	Wet	DTF	91.2761
3426973	Maruteru	India	2019	Wet	DTF	99.1342
3592078	Maruteru	India	2019	Wet	DTF	94.2603
3593039	Maruteru	India	2019	Wet	DTF	92.7545
3658769	Maruteru	India	2019	Wet	DTF	95.6843
3806855	Maruteru	India	2019	Wet	DTF	92.6214
4016512	Maruteru	India	2019	Wet	DTF	100.7766
4189053	Maruteru	India	2019	Wet	DTF	95.1239
4193103	Maruteru	India	2019	Wet	DTF	91.4566
4226523	Maruteru	India	2019	Wet	DTF	95.8171
4228927	Maruteru	India	2019	Wet	DTF	94.752
4229118	Maruteru	India	2019	Wet	DTF	98.928
4229178	Maruteru	India	2019	Wet	DTF	88.8948
4609623	Maruteru	India	2019	Wet	DTF	96.4156
1201260	Maruteru	India	2019	Wet	HT	128.2052
1401800	Maruteru	India	2019	Wet	HT	135.8089
1960929	Maruteru	India	2019	Wet	HT	126.9177
2433533	Maruteru	India	2019	Wet	HT	114.4216
2451001	Maruteru	India	2019	Wet	HT	122.9102
2696701	Maruteru	India	2019	Wet	HT	127.9905
2697451	Maruteru	India	2019	Wet	HT	126.68
2971736	Maruteru	India	2019	Wet	HT	133.6751
2972293	Maruteru	India	2019	Wet	HT	123.9175
300038124	Maruteru	India	2019	Wet	HT	134.6099
300039577	Maruteru	India	2019	Wet	HT	137.6189
300166640	Maruteru	India	2019	Wet	HT	124.5459
300233098	Maruteru	India	2019	Wet	HT	137.1742
300258387	Maruteru	India	2019	Wet	HT	126.2105
300266828	Maruteru	India	2019	Wet	HT	141.6507
300266831	Maruteru	India	2019	Wet	HT	145.4325
300266839	Maruteru	India	2019	Wet	HT	133.9293
300266846	Maruteru	India	2019	Wet	HT	126.3184
300287234	Maruteru	India	2019	Wet	HT	137.6112
300293456	Maruteru	India	2019	Wet	HT	135.5615
300294018	Maruteru	India	2019	Wet	HT	129.3064
300296708	Maruteru	India	2019	Wet	HT	128.6606
300764175	Maruteru	India	2019	Wet	HT	125.1656
3423716	Maruteru	India	2019	Wet	HT	135.0692
3425923	Maruteru	India	2019	Wet	HT	130.2947
3426973	Maruteru	India	2019	Wet	HT	137.1128
3592078	Maruteru	India	2019	Wet	HT	117.4347
3593039	Maruteru	India	2019	Wet	HT	135.9076
3658769	Maruteru	India	2019	Wet	HT	131.1674
3806855	Maruteru	India	2019	Wet	HT	131.7629
4016512	Maruteru	India	2019	Wet	HT	109.8684
4189053	Maruteru	India	2019	Wet	HT	130.7886
4193103	Maruteru	India	2019	Wet	HT	130.5974
4226523	Maruteru	India	2019	Wet	HT	113.941
4228927	Maruteru	India	2019	Wet	HT	137.5488
4229118	Maruteru	India	2019	Wet	HT	128.1829
4229178	Maruteru	India	2019	Wet	HT	129.4823
4609623	Maruteru	India	2019	Wet	HT	131.7059
1253957	Dakawa	Tanzania	2020	Wet	YLD	4.4722
1384968	Dakawa	Tanzania	2020	Wet	YLD	4.5324
1401800	Dakawa	Tanzania	2020	Wet	YLD	5.4041
2337754	Dakawa	Tanzania	2020	Wet	YLD	5.3571
2451001	Dakawa	Tanzania	2020	Wet	YLD	5.1466
2642849	Dakawa	Tanzania	2020	Wet	YLD	5.1013
2696701	Dakawa	Tanzania	2020	Wet	YLD	4.2689
2697338	Dakawa	Tanzania	2020	Wet	YLD	4.7965
2697419	Dakawa	Tanzania	2020	Wet	YLD	5.2468
2697451	Dakawa	Tanzania	2020	Wet	YLD	5.5365
2697797	Dakawa	Tanzania	2020	Wet	YLD	3.9317
2858722	Dakawa	Tanzania	2020	Wet	YLD	4.8008
2971736	Dakawa	Tanzania	2020	Wet	YLD	4.523
2972293	Dakawa	Tanzania	2020	Wet	YLD	5.2465
2972309	Dakawa	Tanzania	2020	Wet	YLD	5.3283
2972722	Dakawa	Tanzania	2020	Wet	YLD	4.8848
2972796	Dakawa	Tanzania	2020	Wet	YLD	4.7378
300034581	Dakawa	Tanzania	2020	Wet	YLD	3.8078
300035917	Dakawa	Tanzania	2020	Wet	YLD	4.1079
300038124	Dakawa	Tanzania	2020	Wet	YLD	5.1532
300038265	Dakawa	Tanzania	2020	Wet	YLD	4.8776
300038266	Dakawa	Tanzania	2020	Wet	YLD	5.4875
300038744	Dakawa	Tanzania	2020	Wet	YLD	4.6378
300039577	Dakawa	Tanzania	2020	Wet	YLD	5.0468
300080634	Dakawa	Tanzania	2020	Wet	YLD	4.9737
300166640	Dakawa	Tanzania	2020	Wet	YLD	5.5537
300166641	Dakawa	Tanzania	2020	Wet	YLD	5.3718
300172737	Dakawa	Tanzania	2020	Wet	YLD	4.2506
300173154	Dakawa	Tanzania	2020	Wet	YLD	4.3766
300174086	Dakawa	Tanzania	2020	Wet	YLD	5.0914
300174380	Dakawa	Tanzania	2020	Wet	YLD	4.097
300252036	Dakawa	Tanzania	2020	Wet	YLD	3.3616
300258387	Dakawa	Tanzania	2020	Wet	YLD	5.2092
300266828	Dakawa	Tanzania	2020	Wet	YLD	5.2711
300266831	Dakawa	Tanzania	2020	Wet	YLD	4.8738
300266832	Dakawa	Tanzania	2020	Wet	YLD	5.0807
300266835	Dakawa	Tanzania	2020	Wet	YLD	3.7469
300266839	Dakawa	Tanzania	2020	Wet	YLD	5.6817
300266846	Dakawa	Tanzania	2020	Wet	YLD	5.5342
300266848	Dakawa	Tanzania	2020	Wet	YLD	4.3572
4016512	Dakawa	Tanzania	2020	Wet	YLD	5.5213
4016513	Dakawa	Tanzania	2020	Wet	YLD	4.8069
300279864	Dakawa	Tanzania	2020	Wet	YLD	4.8149
300287234	Dakawa	Tanzania	2020	Wet	YLD	4.495
300293456	Dakawa	Tanzania	2020	Wet	YLD	5.0243
300293539	Dakawa	Tanzania	2020	Wet	YLD	4.9804
300293562	Dakawa	Tanzania	2020	Wet	YLD	5.2871
300294018	Dakawa	Tanzania	2020	Wet	YLD	4.7914
300294074	Dakawa	Tanzania	2020	Wet	YLD	4.8269
300294080	Dakawa	Tanzania	2020	Wet	YLD	5.4557
300296708	Dakawa	Tanzania	2020	Wet	YLD	3.9301
300431704	Dakawa	Tanzania	2020	Wet	YLD	4.3864
300764175	Dakawa	Tanzania	2020	Wet	YLD	4.4471
300764179	Dakawa	Tanzania	2020	Wet	YLD	5.7212
300764184	Dakawa	Tanzania	2020	Wet	YLD	4.5246
3173051	Dakawa	Tanzania	2020	Wet	YLD	4.7381
3272808	Dakawa	Tanzania	2020	Wet	YLD	4.924
3423716	Dakawa	Tanzania	2020	Wet	YLD	5.1316
3425601	Dakawa	Tanzania	2020	Wet	YLD	4.8465
3425772	Dakawa	Tanzania	2020	Wet	YLD	5.3496
3425923	Dakawa	Tanzania	2020	Wet	YLD	5.0251
3426973	Dakawa	Tanzania	2020	Wet	YLD	4.7727
3427347	Dakawa	Tanzania	2020	Wet	YLD	4.9953
3523215	Dakawa	Tanzania	2020	Wet	YLD	5.0623
3592078	Dakawa	Tanzania	2020	Wet	YLD	4.7313
3592657	Dakawa	Tanzania	2020	Wet	YLD	4.4801
3593039	Dakawa	Tanzania	2020	Wet	YLD	4.6952
3658769	Dakawa	Tanzania	2020	Wet	YLD	5.2768
3806774	Dakawa	Tanzania	2020	Wet	YLD	4.8047
3806855	Dakawa	Tanzania	2020	Wet	YLD	5.1769
4016512	Dakawa	Tanzania	2020	Wet	YLD	5.6348
4189053	Dakawa	Tanzania	2020	Wet	YLD	5.4177
4193103	Dakawa	Tanzania	2020	Wet	YLD	5.189
4214820	Dakawa	Tanzania	2020	Wet	YLD	3.8217
4220423	Dakawa	Tanzania	2020	Wet	YLD	3.8315
4226523	Dakawa	Tanzania	2020	Wet	YLD	4.8254
4228927	Dakawa	Tanzania	2020	Wet	YLD	5.0376
4229118	Dakawa	Tanzania	2020	Wet	YLD	5.5554
4229178	Dakawa	Tanzania	2020	Wet	YLD	3.6987
4609623	Dakawa	Tanzania	2020	Wet	YLD	5.6553
4789041	Dakawa	Tanzania	2020	Wet	YLD	5.4375
4789051	Dakawa	Tanzania	2020	Wet	YLD	5.4494
4789056	Dakawa	Tanzania	2020	Wet	YLD	4.7225
4789719	Dakawa	Tanzania	2020	Wet	YLD	3.8646
4789765	Dakawa	Tanzania	2020	Wet	YLD	5.7157
4789819	Dakawa	Tanzania	2020	Wet	YLD	4.6887
4815752	Dakawa	Tanzania	2020	Wet	YLD	5.33
4815880	Dakawa	Tanzania	2020	Wet	YLD	4.9481
1253957	Dakawa	Tanzania	2020	Wet	DTF	95.5373
1384968	Dakawa	Tanzania	2020	Wet	DTF	95.6361
1401800	Dakawa	Tanzania	2020	Wet	DTF	93.527
2337754	Dakawa	Tanzania	2020	Wet	DTF	87.6765
2451001	Dakawa	Tanzania	2020	Wet	DTF	87.1935
2642849	Dakawa	Tanzania	2020	Wet	DTF	92.7854
2696701	Dakawa	Tanzania	2020	Wet	DTF	89.6203
2697338	Dakawa	Tanzania	2020	Wet	DTF	94.9335
2697419	Dakawa	Tanzania	2020	Wet	DTF	88.3671
2697451	Dakawa	Tanzania	2020	Wet	DTF	89.9557
2697797	Dakawa	Tanzania	2020	Wet	DTF	91.9028
2858722	Dakawa	Tanzania	2020	Wet	DTF	86.2702
2971736	Dakawa	Tanzania	2020	Wet	DTF	81.518
2972293	Dakawa	Tanzania	2020	Wet	DTF	92.6081
2972309	Dakawa	Tanzania	2020	Wet	DTF	93.623
2972722	Dakawa	Tanzania	2020	Wet	DTF	95.6193
2972796	Dakawa	Tanzania	2020	Wet	DTF	95.7171
300034581	Dakawa	Tanzania	2020	Wet	DTF	79.8212
300035917	Dakawa	Tanzania	2020	Wet	DTF	85.2277
300038124	Dakawa	Tanzania	2020	Wet	DTF	89.5456
300038265	Dakawa	Tanzania	2020	Wet	DTF	86.4846
300038266	Dakawa	Tanzania	2020	Wet	DTF	86.3381
300038744	Dakawa	Tanzania	2020	Wet	DTF	80.6566
300039577	Dakawa	Tanzania	2020	Wet	DTF	92.5167
300080634	Dakawa	Tanzania	2020	Wet	DTF	90.8971
300166640	Dakawa	Tanzania	2020	Wet	DTF	90.85
300166641	Dakawa	Tanzania	2020	Wet	DTF	89.6252
300172737	Dakawa	Tanzania	2020	Wet	DTF	84.8956
300173154	Dakawa	Tanzania	2020	Wet	DTF	82.7598
300174086	Dakawa	Tanzania	2020	Wet	DTF	82.9294
300174380	Dakawa	Tanzania	2020	Wet	DTF	83.4068
300252036	Dakawa	Tanzania	2020	Wet	DTF	79.6768
300258387	Dakawa	Tanzania	2020	Wet	DTF	86.7436
300266828	Dakawa	Tanzania	2020	Wet	DTF	96.2476
300266831	Dakawa	Tanzania	2020	Wet	DTF	93.5612
300266832	Dakawa	Tanzania	2020	Wet	DTF	89.8772
300266835	Dakawa	Tanzania	2020	Wet	DTF	93.9136
300266839	Dakawa	Tanzania	2020	Wet	DTF	92.89
300266846	Dakawa	Tanzania	2020	Wet	DTF	89.027
300266848	Dakawa	Tanzania	2020	Wet	DTF	84.378
4016512	Dakawa	Tanzania	2020	Wet	DTF	87.7061
4016513	Dakawa	Tanzania	2020	Wet	DTF	85.6121
300279864	Dakawa	Tanzania	2020	Wet	DTF	95.6153
300287234	Dakawa	Tanzania	2020	Wet	DTF	88.8059
300293456	Dakawa	Tanzania	2020	Wet	DTF	84.6469
300293539	Dakawa	Tanzania	2020	Wet	DTF	86.9224
300293562	Dakawa	Tanzania	2020	Wet	DTF	81.6574
300294018	Dakawa	Tanzania	2020	Wet	DTF	82.8454
300294074	Dakawa	Tanzania	2020	Wet	DTF	82.6424
300294080	Dakawa	Tanzania	2020	Wet	DTF	85.2182
300296708	Dakawa	Tanzania	2020	Wet	DTF	83.5777
300431704	Dakawa	Tanzania	2020	Wet	DTF	86.7006
300764175	Dakawa	Tanzania	2020	Wet	DTF	94.862
300764179	Dakawa	Tanzania	2020	Wet	DTF	88.6318
300764184	Dakawa	Tanzania	2020	Wet	DTF	86.3869
3173051	Dakawa	Tanzania	2020	Wet	DTF	94.8945
3272808	Dakawa	Tanzania	2020	Wet	DTF	94.4077
3423716	Dakawa	Tanzania	2020	Wet	DTF	85.9846
3425601	Dakawa	Tanzania	2020	Wet	DTF	94.4278
3425772	Dakawa	Tanzania	2020	Wet	DTF	87.3718
3425923	Dakawa	Tanzania	2020	Wet	DTF	83.7309
3426973	Dakawa	Tanzania	2020	Wet	DTF	100.8241
3427347	Dakawa	Tanzania	2020	Wet	DTF	89.9394
3523215	Dakawa	Tanzania	2020	Wet	DTF	94.5303
3592078	Dakawa	Tanzania	2020	Wet	DTF	94.6725
3592657	Dakawa	Tanzania	2020	Wet	DTF	95.5482
3593039	Dakawa	Tanzania	2020	Wet	DTF	82.9763
3658769	Dakawa	Tanzania	2020	Wet	DTF	88.2951
3806774	Dakawa	Tanzania	2020	Wet	DTF	85.3132
3806855	Dakawa	Tanzania	2020	Wet	DTF	93.4158
4016512	Dakawa	Tanzania	2020	Wet	DTF	90.6048
4189053	Dakawa	Tanzania	2020	Wet	DTF	85.8718
4193103	Dakawa	Tanzania	2020	Wet	DTF	83.3403
4214820	Dakawa	Tanzania	2020	Wet	DTF	79.7544
4220423	Dakawa	Tanzania	2020	Wet	DTF	85.9948
4226523	Dakawa	Tanzania	2020	Wet	DTF	93.8979
4228927	Dakawa	Tanzania	2020	Wet	DTF	84.7827
4229118	Dakawa	Tanzania	2020	Wet	DTF	89.944
4229178	Dakawa	Tanzania	2020	Wet	DTF	77.528
4609623	Dakawa	Tanzania	2020	Wet	DTF	87.9344
4789041	Dakawa	Tanzania	2020	Wet	DTF	88.4734
4789051	Dakawa	Tanzania	2020	Wet	DTF	84.9039
4789056	Dakawa	Tanzania	2020	Wet	DTF	82.4253
4789719	Dakawa	Tanzania	2020	Wet	DTF	80.6797
4789765	Dakawa	Tanzania	2020	Wet	DTF	89.0382
4789819	Dakawa	Tanzania	2020	Wet	DTF	83.94
4815752	Dakawa	Tanzania	2020	Wet	DTF	87.7847
4815880	Dakawa	Tanzania	2020	Wet	DTF	85.9407
1253957	Dakawa	Tanzania	2020	Wet	HT	102.0446
1384968	Dakawa	Tanzania	2020	Wet	HT	99.2894
1401800	Dakawa	Tanzania	2020	Wet	HT	112.717
2337754	Dakawa	Tanzania	2020	Wet	HT	108.4715
2451001	Dakawa	Tanzania	2020	Wet	HT	105.3444
2642849	Dakawa	Tanzania	2020	Wet	HT	105.4125
2696701	Dakawa	Tanzania	2020	Wet	HT	104.0357
2697338	Dakawa	Tanzania	2020	Wet	HT	113.0754
2697419	Dakawa	Tanzania	2020	Wet	HT	106.354
2697451	Dakawa	Tanzania	2020	Wet	HT	97.4384
2697797	Dakawa	Tanzania	2020	Wet	HT	107.6795
2858722	Dakawa	Tanzania	2020	Wet	HT	108.5168
2971736	Dakawa	Tanzania	2020	Wet	HT	104.3147
2972293	Dakawa	Tanzania	2020	Wet	HT	104.785
2972309	Dakawa	Tanzania	2020	Wet	HT	101.729
2972722	Dakawa	Tanzania	2020	Wet	HT	104.0287
2972796	Dakawa	Tanzania	2020	Wet	HT	119.0366
300034581	Dakawa	Tanzania	2020	Wet	HT	100.2885
300035917	Dakawa	Tanzania	2020	Wet	HT	95.988
300038124	Dakawa	Tanzania	2020	Wet	HT	101.9877
300038265	Dakawa	Tanzania	2020	Wet	HT	102.7239
300038266	Dakawa	Tanzania	2020	Wet	HT	96.8628
300038744	Dakawa	Tanzania	2020	Wet	HT	99.5451
300039577	Dakawa	Tanzania	2020	Wet	HT	112.9928
300080634	Dakawa	Tanzania	2020	Wet	HT	97.2634
300166640	Dakawa	Tanzania	2020	Wet	HT	101.0448
300166641	Dakawa	Tanzania	2020	Wet	HT	99.1885
300172737	Dakawa	Tanzania	2020	Wet	HT	101.8703
300173154	Dakawa	Tanzania	2020	Wet	HT	98.9589
300174086	Dakawa	Tanzania	2020	Wet	HT	101.2383
300174380	Dakawa	Tanzania	2020	Wet	HT	101.8695
300252036	Dakawa	Tanzania	2020	Wet	HT	94.4457
300258387	Dakawa	Tanzania	2020	Wet	HT	106.7651
300266828	Dakawa	Tanzania	2020	Wet	HT	106.3304
300266831	Dakawa	Tanzania	2020	Wet	HT	119.6898
300266832	Dakawa	Tanzania	2020	Wet	HT	101.3945
300266835	Dakawa	Tanzania	2020	Wet	HT	106.9657
300266839	Dakawa	Tanzania	2020	Wet	HT	118.6729
300266846	Dakawa	Tanzania	2020	Wet	HT	103.4694
300266848	Dakawa	Tanzania	2020	Wet	HT	109.3301
4016512	Dakawa	Tanzania	2020	Wet	HT	105.9125
4016513	Dakawa	Tanzania	2020	Wet	HT	109.356
300279864	Dakawa	Tanzania	2020	Wet	HT	103.2099
300287234	Dakawa	Tanzania	2020	Wet	HT	114.0427
300293456	Dakawa	Tanzania	2020	Wet	HT	93.1303
300293539	Dakawa	Tanzania	2020	Wet	HT	105.2218
300293562	Dakawa	Tanzania	2020	Wet	HT	96.2235
300294018	Dakawa	Tanzania	2020	Wet	HT	105.9781
300294074	Dakawa	Tanzania	2020	Wet	HT	94.25
300294080	Dakawa	Tanzania	2020	Wet	HT	99.875
300296708	Dakawa	Tanzania	2020	Wet	HT	100.5311
300431704	Dakawa	Tanzania	2020	Wet	HT	102.7029
300764175	Dakawa	Tanzania	2020	Wet	HT	104.6224
300764179	Dakawa	Tanzania	2020	Wet	HT	108.1157
300764184	Dakawa	Tanzania	2020	Wet	HT	119.1584
3173051	Dakawa	Tanzania	2020	Wet	HT	107.8758
3272808	Dakawa	Tanzania	2020	Wet	HT	111.0209
3423716	Dakawa	Tanzania	2020	Wet	HT	108.5694
3425601	Dakawa	Tanzania	2020	Wet	HT	111.7464
3425772	Dakawa	Tanzania	2020	Wet	HT	115.4756
3425923	Dakawa	Tanzania	2020	Wet	HT	104.7228
3426973	Dakawa	Tanzania	2020	Wet	HT	112.5332
3427347	Dakawa	Tanzania	2020	Wet	HT	111.0777
3523215	Dakawa	Tanzania	2020	Wet	HT	113.6201
3592078	Dakawa	Tanzania	2020	Wet	HT	104.5176
3592657	Dakawa	Tanzania	2020	Wet	HT	117.2874
3593039	Dakawa	Tanzania	2020	Wet	HT	104.1901
3658769	Dakawa	Tanzania	2020	Wet	HT	110.8586
3806774	Dakawa	Tanzania	2020	Wet	HT	99.2588
3806855	Dakawa	Tanzania	2020	Wet	HT	106.1346
4016512	Dakawa	Tanzania	2020	Wet	HT	100.2977
4189053	Dakawa	Tanzania	2020	Wet	HT	103.7681
4193103	Dakawa	Tanzania	2020	Wet	HT	105.6907
4214820	Dakawa	Tanzania	2020	Wet	HT	104.1669
4220423	Dakawa	Tanzania	2020	Wet	HT	94.4255
4226523	Dakawa	Tanzania	2020	Wet	HT	93.4403
4228927	Dakawa	Tanzania	2020	Wet	HT	106.9059
4229118	Dakawa	Tanzania	2020	Wet	HT	102.1612
4229178	Dakawa	Tanzania	2020	Wet	HT	88.3639
4609623	Dakawa	Tanzania	2020	Wet	HT	103.8493
4789041	Dakawa	Tanzania	2020	Wet	HT	105.5764
4789051	Dakawa	Tanzania	2020	Wet	HT	105.7996
4789056	Dakawa	Tanzania	2020	Wet	HT	109.4598
4789719	Dakawa	Tanzania	2020	Wet	HT	102.394
4789765	Dakawa	Tanzania	2020	Wet	HT	106.2886
4789819	Dakawa	Tanzania	2020	Wet	HT	106.3352
4815752	Dakawa	Tanzania	2020	Wet	HT	108.3116
4815880	Dakawa	Tanzania	2020	Wet	HT	102.7405
1201260	Cuttack	India	2019	Wet	YLD	5.7131
1401800	Cuttack	India	2019	Wet	YLD	6.0023
1960929	Cuttack	India	2019	Wet	YLD	4.6853
2433533	Cuttack	India	2019	Wet	YLD	6.7076
2451001	Cuttack	India	2019	Wet	YLD	5.1423
2696701	Cuttack	India	2019	Wet	YLD	4.5826
2697451	Cuttack	India	2019	Wet	YLD	5.0464
2971736	Cuttack	India	2019	Wet	YLD	6.2911
2972293	Cuttack	India	2019	Wet	YLD	4.3261
300038124	Cuttack	India	2019	Wet	YLD	4.2779
300039577	Cuttack	India	2019	Wet	YLD	4.2653
300166640	Cuttack	India	2019	Wet	YLD	3.7462
300233098	Cuttack	India	2019	Wet	YLD	4.9818
300258387	Cuttack	India	2019	Wet	YLD	3.9226
300266828	Cuttack	India	2019	Wet	YLD	5.9347
300266831	Cuttack	India	2019	Wet	YLD	5.174
300266839	Cuttack	India	2019	Wet	YLD	4.8438
300266846	Cuttack	India	2019	Wet	YLD	5.2316
300287234	Cuttack	India	2019	Wet	YLD	5.5713
300293456	Cuttack	India	2019	Wet	YLD	5.4227
300294018	Cuttack	India	2019	Wet	YLD	3.7942
300296708	Cuttack	India	2019	Wet	YLD	4.8935
300764175	Cuttack	India	2019	Wet	YLD	4.6962
3423716	Cuttack	India	2019	Wet	YLD	4.905
3425923	Cuttack	India	2019	Wet	YLD	4.8909
3426973	Cuttack	India	2019	Wet	YLD	6.6636
3592078	Cuttack	India	2019	Wet	YLD	4.9243
3593039	Cuttack	India	2019	Wet	YLD	5.4792
3658769	Cuttack	India	2019	Wet	YLD	5.0546
3806855	Cuttack	India	2019	Wet	YLD	5.5838
4016512	Cuttack	India	2019	Wet	YLD	4.6777
4189053	Cuttack	India	2019	Wet	YLD	4.6754
4193103	Cuttack	India	2019	Wet	YLD	5.6204
4226523	Cuttack	India	2019	Wet	YLD	2.5547
4228927	Cuttack	India	2019	Wet	YLD	3.8499
4229118	Cuttack	India	2019	Wet	YLD	4.6427
4229178	Cuttack	India	2019	Wet	YLD	3.3446
4609623	Cuttack	India	2019	Wet	YLD	5.0874
1201260	Cuttack	India	2019	Wet	DTF	101.8532
1401800	Cuttack	India	2019	Wet	DTF	98.9968
1960929	Cuttack	India	2019	Wet	DTF	102.4401
2433533	Cuttack	India	2019	Wet	DTF	92.5492
2451001	Cuttack	India	2019	Wet	DTF	91.1247
2696701	Cuttack	India	2019	Wet	DTF	96.5472
2697451	Cuttack	India	2019	Wet	DTF	98.9151
2971736	Cuttack	India	2019	Wet	DTF	89.1853
2972293	Cuttack	India	2019	Wet	DTF	91.9624
300038124	Cuttack	India	2019	Wet	DTF	97.8998
300039577	Cuttack	India	2019	Wet	DTF	98.979
300166640	Cuttack	India	2019	Wet	DTF	101.3635
300233098	Cuttack	India	2019	Wet	DTF	96.0432
300258387	Cuttack	India	2019	Wet	DTF	92.6104
300266828	Cuttack	India	2019	Wet	DTF	105.7707
300266831	Cuttack	India	2019	Wet	DTF	100.94
300266839	Cuttack	India	2019	Wet	DTF	98.8985
300266846	Cuttack	India	2019	Wet	DTF	92.1207
300287234	Cuttack	India	2019	Wet	DTF	98.4866
300293456	Cuttack	India	2019	Wet	DTF	95.9604
300294018	Cuttack	India	2019	Wet	DTF	99.4698
300296708	Cuttack	India	2019	Wet	DTF	91.5699
300764175	Cuttack	India	2019	Wet	DTF	96.0575
[truncated: 1,187 more rows]
