# Supplementary material for: Multi-environment Genomic Selection in Rice Elite Breeding Lines
Source: Rice (N Y). 2023 Feb 8;16:7. doi: 10.1186/s12284-023-00623-6 (PMC9908796; doi:10.1186/s12284-023-00623-6)
Supplement: Supplementary file 5 — Additional file 5: Environmental covariates (ECs) of each environment throughout the whole growing season for the different phases: vegetative (VE), reproductive (RE), and ripening (RI). [file 12284_2023_623_MOESM5_ESM.csv]

ENV	PP_VE	DPT_VE	PET_VE	VPD_VE	TM_VE	TMR_VE	APAR_VE	CPAR_VE	PP_RE	DPT_RE	PET_RE	VPD_RE	TM_RE	TMR_RE	APAR_RE	CPAR_RE	PP_RI	DPT_RI	PET_RI	VPD_RI	TM_RI	TMR_RI	APAR_RI	CPAR_RI
BD_GZ_19W	690	26.48	7.75	0.54	28.53	5.22	5498	7640	286	24.18	7.09	0.6	26.81	6.12	2735	3535	150	22.16	6.55	0.57	24.78	6.95	1240	1501
BD_NM_19W	542	26.43	7.9	0.59	28.79	5.15	4898	6625	321	23.62	6.74	0.57	26.25	5.68	2444	3189	270	21.66	5.71	0.5	24.02	6.78	1193	1617
IN_HY_18W	197	19.44	7.99	1.26	25.51	10.5	6395	8312	0	14.27	8.57	1.93	24.95	14.28	2217	2410	0	10.35	8.19	2.13	24.17	15.19	1571	1673
IN_CU_19W	497	25.77	6.67	0.54	27.8	4.87	4324	6957	238	24.08	7.72	0.59	26.65	6.01	2267	2814	121	21.41	6.62	0.58	24.38	7.82	1957	2281
IN_HY_19D	11	8.88	10.45	3.38	29.27	16.83	6654	6948	13	11.34	11.5	4.05	32.89	15.99	2299	2460	3	10.21	11.29	4.53	34.21	14.84	2857	3109
IN_HY_19W	284	21.7	7.6	0.77	25.2	7.41	4837	6677	58	21.4	7.03	0.55	23.75	7.05	1725	2284	12	17.81	7.29	0.92	22.3	11.25	3426	3840
IN_MA_19W	303	25.52	7.71	0.54	27.81	3.44	4892	6759	90	24.85	8.04	0.63	27.72	3.35	1886	2340	189	23.62	7.21	0.65	26.7	4.4	2682	3405
IN_RP_19W	724	23.85	6.94	0.52	26.06	6.34	5598	8105	56	19.91	6.36	0.61	23.06	8.96	1918	2400	0	15.89	7.04	0.63	19.68	11.8	1863	1900
KE_AH_19D	739	15.95	9.81	0.69	20.38	8.5	6387	7739	744	16.5	8.7	0.56	19.84	7.61	5889	7623	15	15.66	9.98	0.65	19.84	9.57	952	1072
KE_MW_20W	484	16.66	8.89	0.74	20.38	9.79	7551	9880	113	15.19	7.97	0.66	18.89	10.09	3409	4467	25	13.42	7.45	0.78	18.16	11.1	2035	2813
MZ_CK_20W	255	20.24	11.89	1.95	28.94	11.71	9492	11061	58	19.71	10.49	1.46	26.73	10.59	3771	4402	36	17.92	9.19	1.69	26.1	12.08	2733	3187
MZ_MP_20W	329	20.17	10.45	1.42	26.28	10.75	9149	11961	325	20.52	9.43	1.02	25.15	8.97	6323	7905	10	17.35	6.74	1.25	23.65	10.03	1110	1578
PH_LB_19D	26	20.27	9.32	1.04	24.89	9.69	3986	4783	51	21.27	10.65	1.64	28.21	10.61	6177	7149	59	23.43	9.22	1.39	28.85	8.47	1089	1396
PH_LB_19W	340	24.33	7.24	0.6	26.72	4.76	3347	5308	349	23.96	7.24	0.59	26.34	5.19	4211	6453	70	23.27	8.59	0.81	26.57	6.86	1723	2179
TZ_DK_20W	316	20.43	7.34	0.41	22.34	7.02	4586	6528	13	17.63	7.46	0.46	20.09	9.06	2217	2805	72	16.74	7.17	0.55	19.82	9.52	3310	4412
