# Supplementary material for: Multi-environment Genomic Selection in Rice Elite Breeding Lines
Source: Rice (N Y). 2023 Feb 8;16:7. doi: 10.1186/s12284-023-00623-6 (PMC9908796; doi:10.1186/s12284-023-00623-6)
Supplement: Supplementary file 6 — Additional file 6: R scripts to perform the genomic prediction analysis. [file 12284_2023_623_MOESM6_ESM.zip]

Archive with 5 entries (5 files):
- CV_LOEO.R
- CV_LOO_untested_lines.R
- CV_RAN.R
- CV_SEL.R
- data_prep.R
